# Supplementary material for: Non‐reproducible signals of adaptation to elevation between open and understorey microhabitats in snapdragon plants
Source: J Evol Biol. 2021 Dec 20;35(2):322–32. doi: 10.1111/jeb.13973 (PMC9299861; doi:10.1111/jeb.13973)
Supplement: Supplementary file 2 — Supplementary Material [file JEB-35-322-s002.zip]

Archive with 31 entries (29 files):
- data/
- data/.DS_Store
- __MACOSX/data/._.DS_Store
- data/AM_Meteo_res10.csv
- __MACOSX/data/._AM_Meteo_res10.csv
- data/dataset_meta.csv
- __MACOSX/data/._dataset_meta.csv
- data/Data.zip
- data/data-PAR_JC2015.csv
- __MACOSX/data/._data-PAR_JC2015.csv
- data/Table_JC_Germ.xlsx
- __MACOSX/data/._Table_JC_Germ.xlsx
- data/dataset.csv
- __MACOSX/data/._dataset.csv
- data/data-lum_JC2015.csv
- __MACOSX/data/._data-lum_JC2015.csv
- R/
- R/.Rhistory
- R/utils.R
- R/build.R
- R/.DS_Store
- __MACOSX/R/._.DS_Store
- R/figures.R
- __MACOSX/R/._figures.R
- R/data.processing.R
- R/tables.R
- __MACOSX/R/._tables.R
- R/model.R
- __MACOSX/R/._model.R
- R/.Rapp.history
- analysis.R
