# Supplementary material for: Non‐reproducible signals of adaptation to elevation between open and understorey microhabitats in snapdragon plants
Source: J Evol Biol. 2021 Dec 20;35(2):322–32. doi: 10.1111/jeb.13973 (PMC9299861; doi:10.1111/jeb.13973)
Supplement: Supplementary file 2 — Supplementary Material [file JEB-35-322-s002.zip › data/AM_Meteo_res10.csv]

Pop	Mois	Tmoy	Tmin	Tmax	PrecMoy
BAG	1	6,9	2,9	11	55
BAG	2	7,8	3,4	12,3	52
BAG	3	10,9	6,2	15,5	55
BAG	4	13,3	8,5	18,3	55
BAG	5	16,7	11,8	21,6	54
BAG	6	20,4	15,2	25,8	38
BAG	7	23,1	17,5	28,7	22
BAG	8	22,8	17,4	28,3	40
BAG	9	20,1	15,3	25	58
BAG	10	15,4	11	20	84
BAG	11	11	6,9	15,1	58
BAG	12	7,9	4,2	11,6	65
BAN	1	7,6	3,8	11,5	43
BAN	2	8,4	4,5	12,3	44
BAN	3	10,7	6,7	14,8	56
BAN	4	12,8	8,6	17,1	52
BAN	5	16,3	12,1	20,5	54
BAN	6	20,1	15,7	24,5	42
BAN	7	22,8	18,2	27,5	24
BAN	8	22,5	18,1	27,1	44
BAN	9	20,1	15,9	24,4	62
BAN	10	15,7	11,8	19,7	91
BAN	11	11,5	7,7	15,3	57
BAN	12	8,8	5,1	12,4	58
BES	1	6,8	3,5	10,2	44
BES	2	7,9	4,4	11,5	52
BES	3	10,2	6,6	13,9	69
BES	4	12,4	8,5	16,4	65
BES	5	16	12	20	75
BES	6	19,8	15,5	24,1	66
BES	7	22,6	18,2	27	40
BES	8	22,4	18,1	26,8	60
BES	9	19,8	16,1	23,6	71
BES	10	15,3	11,8	18,8	97
BES	11	10,8	7,4	14,3	58
BES	12	7,8	4,7	11	65
CAL	1	1,4	-1,8	4,6	61
CAL	2	1,9	-1,7	5,5	62
CAL	3	3,5	-0,2	7,3	77
CAL	4	5,4	1,3	9,5	78
CAL	5	9,3	5	13,5	110
CAL	6	13,3	9	17,8	99
CAL	7	16,6	12	21,2	65
CAL	8	16,3	11,9	20,8	90
CAL	9	13,7	9,8	17,7	89
CAL	10	9	5,5	12,7	94
CAL	11	4,6	1,3	8	85
CAL	12	1,9	-0,9	4,7	76
LAG	1	5,7	2	9,5	59
LAG	2	6,7	2,4	11	60
LAG	3	9,7	5,2	14,3	61
LAG	4	12,1	7,3	17	64
LAG	5	15,5	10,6	20,4	66
LAG	6	19,3	14,1	24,6	48
LAG	7	21,9	16,3	27,6	29
LAG	8	21,7	16,2	27,2	47
LAG	9	19	14,2	23,8	59
LAG	10	14,3	9,9	18,7	82
LAG	11	9,8	5,9	13,8	61
LAG	12	6,6	3,3	10	73
LUC	1	4,9	1,3	8,5	57
LUC	2	5,8	1,7	10	62
LUC	3	8,8	4,4	13,2	65
LUC	4	11	6,4	15,8	71
LUC	5	14,5	9,8	19,3	78
LUC	6	18,4	13,3	23,5	64
LUC	7	21	15,6	26,5	39
LUC	8	20,8	15,5	26,1	57
LUC	9	18,1	13,5	22,7	65
LUC	10	13,4	9,2	17,7	78
LUC	11	8,9	5,1	12,7	62
LUC	12	5,7	2,6	8,8	74
LYS	1	3,4	0	6,8	57
LYS	2	4,1	0,3	8	62
LYS	3	6,6	2,4	10,7	70
LYS	4	8,7	4,2	13,2	75
LYS	5	12,3	7,8	16,9	94
LYS	6	16,3	11,4	21,2	85
LYS	7	19,1	14	24,3	54
LYS	8	18,9	13,9	23,9	75
LYS	9	16,2	11,9	20,6	76
LYS	10	11,6	7,6	15,6	82
LYS	11	7,1	3,5	10,7	69
LYS	12	4	1,1	7	77
MAR	1	4,8	1,3	8,3	51
MAR	2	5,6	1,9	9,3	58
MAR	3	7,8	3,9	11,7	71
MAR	4	10	5,8	14,2	71
MAR	5	13,6	9,3	17,9	85
MAR	6	17,5	13	22,1	76
MAR	7	20,4	15,6	25,3	47
MAR	8	20,2	15,5	24,9	67
MAR	9	17,6	13,5	21,7	74
MAR	10	13	9,2	16,8	92
MAR	11	8,5	5	12,1	65
MAR	12	5,6	2,5	8,8	74
MIJ	1	-0,3	-3,4	2,9	78
MIJ	2	0	-3,5	3,5	78
MIJ	3	1,7	-2	5,4	90
MIJ	4	3,5	-0,5	7,6	89
MIJ	5	7,4	3,2	11,7	119
MIJ	6	11,5	7	15,9	108
MIJ	7	14,7	10	19,4	74
MIJ	8	14,3	9,8	18,9	96
MIJ	9	11,8	7,8	15,8	93
MIJ	10	7,3	3,7	10,9	102
MIJ	11	3	-0,3	6,3	97
MIJ	12	0,3	-2,4	3,1	98
MON	1	-0,3	-3,3	2,8	79
MON	2	-0,1	-3,5	3,3	78
MON	3	1,4	-2,2	5	91
MON	4	3,2	-0,8	7,1	88
MON	5	7,1	3	11,3	119
MON	6	11,2	6,9	15,6	106
MON	7	14,5	10	19,1	73
MON	8	14,1	9,8	18,6	96
MON	9	11,6	7,8	15,6	94
MON	10	7,1	3,6	10,6	108
MON	11	2,8	-0,4	6,1	100
MON	12	0,3	-2,4	3	98
PAR	1	1,5	-1,6	4,6	66
PAR	2	1,9	-1,5	5,3	68
PAR	3	3,3	-0,2	7	81
PAR	4	5,1	1,2	9,2	79
PAR	5	9,1	5	13,3	110
PAR	6	13,2	8,9	17,5	97
PAR	7	16,4	11,9	21	66
PAR	8	16,1	11,7	20,5	89
PAR	9	13,6	9,7	17,5	89
PAR	10	9	5,5	12,5	103
PAR	11	4,6	1,4	8	87
PAR	12	2	-0,7	4,8	84
RIP	1	4	0,8	7,3	44
RIP	2	4,8	1,3	8,5	51
RIP	3	6,8	3,1	10,6	65
RIP	4	8,8	4,7	13	69
RIP	5	12,6	8,4	16,8	98
RIP	6	16,6	12,2	21	93
RIP	7	19,6	15	24,2	60
RIP	8	19,4	14,9	23,9	84
RIP	9	16,7	12,8	20,7	82
RIP	10	12,1	8,5	15,7	83
RIP	11	7,7	4,3	11,1	62
RIP	12	4,6	1,8	7,5	62
SAL	1	0,6	-2,5	3,8	66
SAL	2	1	-2,5	4,6	67
SAL	3	2,7	-1,1	6,5	82
SAL	4	4,5	0,4	8,7	82
SAL	5	8,4	4,2	12,7	114
SAL	6	12,5	8,1	17	103
SAL	7	15,8	11,2	20,5	69
SAL	8	15,5	11	20	93
SAL	9	12,9	8,9	16,9	91
SAL	10	8,2	4,7	11,9	96
SAL	11	3,8	0,5	7,2	90
SAL	12	1,1	-1,6	3,9	82
THU	1	6,7	3	10,4	47
THU	2	7,6	3,7	11,6	51
THU	3	10,3	6,1	14,4	57
THU	4	12,6	8,2	17,1	61
THU	5	16	11,6	20,5	65
THU	6	19,9	15,1	24,7	50
THU	7	22,6	17,6	27,6	30
THU	8	22,5	17,6	27,3	48
THU	9	19,7	15,5	24,1	61
THU	10	15,1	11,2	19,1	87
THU	11	10,7	7	14,4	58
THU	12	7,7	4,3	11,1	62
VIL	1	4,1	0,7	7,6	52
VIL	2	4,9	1,2	8,7	58
VIL	3	7,3	3,3	11,3	69
VIL	4	9,4	5,1	13,8	73
VIL	5	13,1	8,7	17,5	91
VIL	6	17	12,3	21,7	82
VIL	7	19,9	14,9	24,9	52
VIL	8	19,6	14,8	24,5	72
VIL	9	17	12,8	21,2	75
VIL	10	12,4	8,5	16,2	85
VIL	11	7,9	4,3	11,5	65
VIL	12	4,9	1,9	7,9	73
