# Supplementary material for: Non‐reproducible signals of adaptation to elevation between open and understorey microhabitats in snapdragon plants
Source: J Evol Biol. 2021 Dec 20;35(2):322–32. doi: 10.1111/jeb.13973 (PMC9299861; doi:10.1111/jeb.13973)
Supplement: Supplementary file 2 — Supplementary Material [file JEB-35-322-s002.zip › data/data-PAR_JC2015.csv]

TREAT	SITE	HOUR	MOY.PAR	SD.PAR
LIGHT	LOW	1	632,12	9,79
LIGHT	LOW	2	475,94	329,54
LIGHT	LOW	3	361,07	322,79
LIGHT	LOW	4	354,61	295,74
LIGHT	LOW	5	412,24	317,32
LIGHT	LOW	6	466,43	198,67
LIGHT	LOW	7	499,59	189,32
LIGHT	LOW	8	535,98	208,38
LIGHT	LOW	9	533,29	201,46
LIGHT	LOW	10	561,48	211,58
LIGHT	LOW	11	527,16	189,53
LIGHT	LOW	12	546,9	205,58
LIGHT	LOW	13	546,54	188,6
LIGHT	LOW	14	534,19	220,06
LIGHT	LOW	15	552,96	206,31
LIGHT	LOW	16	554,87	173,91
SHADE	LOW	1	10,39	10,7
SHADE	LOW	2	24,82	19,03
SHADE	LOW	3	26,37	18,95
SHADE	LOW	4	27,66	20,88
SHADE	LOW	5	33,94	25,95
SHADE	LOW	6	36,5	30,09
SHADE	LOW	7	106,69	190,33
SHADE	LOW	8	188,42	297,66
SHADE	LOW	9	127,2	210,57
SHADE	LOW	10	35,76	37,21
SHADE	LOW	11	63,88	96,71
SHADE	LOW	12	56,03	88,75
SHADE	LOW	13	96,68	158,98
SHADE	LOW	14	74,32	98,88
SHADE	LOW	15	191,11	291,81
SHADE	LOW	16	429,31	383,45
LIGHT	HIGH	1	698,56	NA
LIGHT	HIGH	2	679,18	44,07
LIGHT	HIGH	3	676,51	78,51
LIGHT	HIGH	4	685,47	172,44
LIGHT	HIGH	5	696,19	155,67
LIGHT	HIGH	6	683,11	166,73
LIGHT	HIGH	7	596,12	232,59
LIGHT	HIGH	8	495,38	252,11
LIGHT	HIGH	9	599,87	231,67
LIGHT	HIGH	10	510,71	247,56
LIGHT	HIGH	11	587,96	259,62
LIGHT	HIGH	12	704,92	225,2
LIGHT	HIGH	13	712,63	233,1
LIGHT	HIGH	14	640,39	210,5
LIGHT	HIGH	15	637,47	183,48
LIGHT	HIGH	16	552,67	57,47
SHADE	HIGH	1	4,71	1,16
SHADE	HIGH	2	4,98	1,49
SHADE	HIGH	3	21,29	32,14
SHADE	HIGH	4	29,47	38,49
SHADE	HIGH	5	31,85	44,6
SHADE	HIGH	6	27,43	37,26
SHADE	HIGH	7	29,21	41,33
SHADE	HIGH	8	33,08	51,27
SHADE	HIGH	9	33,45	51,89
SHADE	HIGH	10	31,24	50,62
SHADE	HIGH	11	22,83	31,68
SHADE	HIGH	12	19,21	25
SHADE	HIGH	13	17,35	20,19
SHADE	HIGH	14	14,05	12,14
SHADE	HIGH	15	14,24	14,96
SHADE	HIGH	16	5,47	NA
