# Supplementary material for: Non‐reproducible signals of adaptation to elevation between open and understorey microhabitats in snapdragon plants
Source: J Evol Biol. 2021 Dec 20;35(2):322–32. doi: 10.1111/jeb.13973 (PMC9299861; doi:10.1111/jeb.13973)
Supplement: Supplementary file 2 — Supplementary Material [file JEB-35-322-s002.zip › data/Table_JC_Germ.xlsx]

## Sheet: Table S1
Acronym	Latitude	Longitude	Location	Altitude (m)	Subspecies	Description	Origin	Nfam	Nseed	Year.Seed		Nseed
BAG	43.10	2.98	Bages	6	pseudomajus	Dunes on seaside (rocky / herbaceous)	Low	15	354	2014		90
BAN	42.49	3.12	Banyuls-sur-Mer	61	pseudomajus	Rockside bank (rocky)	Low	15	360	2012		90
BES	42.21	2.67	Besalú	195	pseudomajus	Stone walls in village	Low	15	363	2014		90
CAL	42.10	1.83	Berga	838	pseudomajus	Roadside bank (herbaceous)	High	15	361	2012		90
LAG	43.09	2.58	Lagrasse	149	pseudomajus	Roadside bank (rocky / herbaceous)	Low	15	361	2014		90
LUC	42.97	2.26	Luc-sur-Aude	227	striatum	Roadside bank and river-side bank (rocky)	Low	15	361	2012		90
LYS	42.83	2.20	‘Pierre-Lys’ gorge	713	striatum	Roadside bank (rocky / herbaceous)	Low	15	361	2014		90
MAR	42.55	2.62	Saint-Marsal	628	striatum	Roadside bank (rocky / herbaceous)	Low	15	360	2014		90
MIJ	42.73	2.04	Mijanès	1347	striatum	Roadside bank (herbaceous)	High	13	312	2012/2014		78
MON	42.51	2.12	Mont-Louis citadelle	1564	striatum	Stone walls on fortifications	High	15	363	2012		90
PAR	42.31	2.20	Pardines	1118	pseudomajus	Roadside bank (herbaceous)	High	15	360	2014		90
RIP	42.21	2.20	Ripoll	709	pseudomajus	Roadside bank (herbaceous)	Low	15	360	2012/2014		90
SAL	42.23	1.74	Saldes	1126	pseudomajus	Banks in pasture (herbaceous)	High	15	361	2012		90
THU	42.64	2.72	Thuir	130	striatum	Roadside bank (herbaceous)	Low	15	362	2014		90
VIL	42.59	2.48	Villefranche-de-Conflent	568	striatum	Bank (rocky and shrubs)	Low	15	361	2012		90
