# Supplementary material for: Non‐reproducible signals of adaptation to elevation between open and understorey microhabitats in snapdragon plants
Source: J Evol Biol. 2021 Dec 20;35(2):322–32. doi: 10.1111/jeb.13973 (PMC9299861; doi:10.1111/jeb.13973)
Supplement: Supplementary file 2 — Supplementary Material [file JEB-35-322-s002.zip › data/dataset.csv]

IDE	POP	FAMILY	ALT-ORIGIN	ALT-TRANS	TREAT	GERM	TTG	POP_TREAT_ALT	GERM_CUMUL
BAG_01_A_c	BAG	BAG_01	LOW	HIGH	LIGHT	0	NA	BAGLIGHTHIGH	0
BAG_01_B_b	BAG	BAG_01	LOW	HIGH	LIGHT	0	NA	BAGLIGHTHIGH	0
BAG_01_B_c	BAG	BAG_01	LOW	HIGH	LIGHT	0	NA	BAGLIGHTHIGH	0
BAG_02_A_b	BAG	BAG_02	LOW	HIGH	LIGHT	0	NA	BAGLIGHTHIGH	0
BAG_02_A_c	BAG	BAG_02	LOW	HIGH	LIGHT	0	NA	BAGLIGHTHIGH	0
BAG_02_B_b	BAG	BAG_02	LOW	HIGH	LIGHT	0	NA	BAGLIGHTHIGH	0
BAG_02_B_c	BAG	BAG_02	LOW	HIGH	LIGHT	0	NA	BAGLIGHTHIGH	0
BAG_03_A_b	BAG	BAG_03	LOW	HIGH	LIGHT	0	NA	BAGLIGHTHIGH	0
BAG_03_A_c	BAG	BAG_03	LOW	HIGH	LIGHT	0	NA	BAGLIGHTHIGH	0
BAG_03_B_a	BAG	BAG_03	LOW	HIGH	LIGHT	0	NA	BAGLIGHTHIGH	0
BAG_03_B_b	BAG	BAG_03	LOW	HIGH	LIGHT	0	NA	BAGLIGHTHIGH	0
BAG_03_B_c	BAG	BAG_03	LOW	HIGH	LIGHT	0	NA	BAGLIGHTHIGH	0
BAG_04_A_b	BAG	BAG_04	LOW	HIGH	LIGHT	0	NA	BAGLIGHTHIGH	0
BAG_04_A_c	BAG	BAG_04	LOW	HIGH	LIGHT	0	NA	BAGLIGHTHIGH	0
BAG_05_A_a	BAG	BAG_05	LOW	HIGH	LIGHT	0	NA	BAGLIGHTHIGH	0
BAG_05_A_b	BAG	BAG_05	LOW	HIGH	LIGHT	0	NA	BAGLIGHTHIGH	0
BAG_05_A_c	BAG	BAG_05	LOW	HIGH	LIGHT	0	NA	BAGLIGHTHIGH	0
BAG_05_B_b	BAG	BAG_05	LOW	HIGH	LIGHT	0	NA	BAGLIGHTHIGH	0
BAG_05_B_c	BAG	BAG_05	LOW	HIGH	LIGHT	0	NA	BAGLIGHTHIGH	0
BAG_06_A_a	BAG	BAG_06	LOW	HIGH	LIGHT	0	NA	BAGLIGHTHIGH	0
BAG_06_A_b	BAG	BAG_06	LOW	HIGH	LIGHT	0	NA	BAGLIGHTHIGH	0
BAG_06_A_c	BAG	BAG_06	LOW	HIGH	LIGHT	0	NA	BAGLIGHTHIGH	0
BAG_06_B_a	BAG	BAG_06	LOW	HIGH	LIGHT	0	NA	BAGLIGHTHIGH	0
BAG_06_B_b	BAG	BAG_06	LOW	HIGH	LIGHT	0	NA	BAGLIGHTHIGH	0
BAG_06_B_c	BAG	BAG_06	LOW	HIGH	LIGHT	0	NA	BAGLIGHTHIGH	0
BAG_07_A_a	BAG	BAG_07	LOW	HIGH	LIGHT	0	NA	BAGLIGHTHIGH	0
BAG_07_A_b	BAG	BAG_07	LOW	HIGH	LIGHT	0	NA	BAGLIGHTHIGH	0
BAG_07_A_c	BAG	BAG_07	LOW	HIGH	LIGHT	0	NA	BAGLIGHTHIGH	0
BAG_07_B_b	BAG	BAG_07	LOW	HIGH	LIGHT	0	NA	BAGLIGHTHIGH	0
BAG_07_B_c	BAG	BAG_07	LOW	HIGH	LIGHT	0	NA	BAGLIGHTHIGH	0
BAG_08_A_a	BAG	BAG_08	LOW	HIGH	LIGHT	0	NA	BAGLIGHTHIGH	0
BAG_08_A_b	BAG	BAG_08	LOW	HIGH	LIGHT	0	NA	BAGLIGHTHIGH	0
BAG_08_A_c	BAG	BAG_08	LOW	HIGH	LIGHT	0	NA	BAGLIGHTHIGH	0
BAG_08_B_a	BAG	BAG_08	LOW	HIGH	LIGHT	0	NA	BAGLIGHTHIGH	0
BAG_08_B_b	BAG	BAG_08	LOW	HIGH	LIGHT	0	NA	BAGLIGHTHIGH	0
BAG_08_B_c	BAG	BAG_08	LOW	HIGH	LIGHT	0	NA	BAGLIGHTHIGH	0
BAG_09_A_a	BAG	BAG_09	LOW	HIGH	LIGHT	0	NA	BAGLIGHTHIGH	0
BAG_09_A_b	BAG	BAG_09	LOW	HIGH	LIGHT	0	NA	BAGLIGHTHIGH	0
BAG_09_A_c	BAG	BAG_09	LOW	HIGH	LIGHT	0	NA	BAGLIGHTHIGH	0
BAG_09_B_b	BAG	BAG_09	LOW	HIGH	LIGHT	0	NA	BAGLIGHTHIGH	0
BAG_09_B_c	BAG	BAG_09	LOW	HIGH	LIGHT	0	NA	BAGLIGHTHIGH	0
BAG_10_A_b	BAG	BAG_10	LOW	HIGH	LIGHT	0	NA	BAGLIGHTHIGH	0
BAG_10_A_c	BAG	BAG_10	LOW	HIGH	LIGHT	0	NA	BAGLIGHTHIGH	0
BAG_10_B_b	BAG	BAG_10	LOW	HIGH	LIGHT	0	NA	BAGLIGHTHIGH	0
BAG_10_B_c	BAG	BAG_10	LOW	HIGH	LIGHT	0	NA	BAGLIGHTHIGH	0
BAG_11_A_a	BAG	BAG_11	LOW	HIGH	LIGHT	0	NA	BAGLIGHTHIGH	0
BAG_11_A_b	BAG	BAG_11	LOW	HIGH	LIGHT	0	NA	BAGLIGHTHIGH	0
BAG_11_A_c	BAG	BAG_11	LOW	HIGH	LIGHT	0	NA	BAGLIGHTHIGH	0
BAG_11_B_b	BAG	BAG_11	LOW	HIGH	LIGHT	0	NA	BAGLIGHTHIGH	0
BAG_11_B_c	BAG	BAG_11	LOW	HIGH	LIGHT	0	NA	BAGLIGHTHIGH	0
BAG_12_A_c	BAG	BAG_12	LOW	HIGH	LIGHT	0	NA	BAGLIGHTHIGH	0
BAG_12_B_b	BAG	BAG_12	LOW	HIGH	LIGHT	0	NA	BAGLIGHTHIGH	0
BAG_12_B_c	BAG	BAG_12	LOW	HIGH	LIGHT	0	NA	BAGLIGHTHIGH	0
BAG_13_A_b	BAG	BAG_13	LOW	HIGH	LIGHT	0	NA	BAGLIGHTHIGH	0
BAG_13_A_c	BAG	BAG_13	LOW	HIGH	LIGHT	0	NA	BAGLIGHTHIGH	0
BAG_14_A_a	BAG	BAG_14	LOW	HIGH	LIGHT	0	NA	BAGLIGHTHIGH	0
BAG_14_A_b	BAG	BAG_14	LOW	HIGH	LIGHT	0	NA	BAGLIGHTHIGH	0
BAG_14_A_c	BAG	BAG_14	LOW	HIGH	LIGHT	0	NA	BAGLIGHTHIGH	0
BAG_14_B_b	BAG	BAG_14	LOW	HIGH	LIGHT	0	NA	BAGLIGHTHIGH	0
BAG_14_B_c	BAG	BAG_14	LOW	HIGH	LIGHT	0	NA	BAGLIGHTHIGH	0
BAG_15_A_b	BAG	BAG_15	LOW	HIGH	LIGHT	0	NA	BAGLIGHTHIGH	0
BAG_15_A_c	BAG	BAG_15	LOW	HIGH	LIGHT	0	NA	BAGLIGHTHIGH	0
BAG_15_B_b	BAG	BAG_15	LOW	HIGH	LIGHT	0	NA	BAGLIGHTHIGH	0
BAG_15_B_c	BAG	BAG_15	LOW	HIGH	LIGHT	0	NA	BAGLIGHTHIGH	0
BAG_04_A_a	BAG	BAG_04	LOW	HIGH	LIGHT	1	14.00	BAGLIGHTHIGH	1
BAG_11_B_a	BAG	BAG_11	LOW	HIGH	LIGHT	1	14.00	BAGLIGHTHIGH	2
BAG_03_A_a	BAG	BAG_03	LOW	HIGH	LIGHT	1	16.00	BAGLIGHTHIGH	3
BAG_04_B_a	BAG	BAG_04	LOW	HIGH	LIGHT	1	16.00	BAGLIGHTHIGH	4
BAG_04_B_b	BAG	BAG_04	LOW	HIGH	LIGHT	1	16.00	BAGLIGHTHIGH	5
BAG_13_A_a	BAG	BAG_13	LOW	HIGH	LIGHT	1	16.00	BAGLIGHTHIGH	6
BAG_13_B_a	BAG	BAG_13	LOW	HIGH	LIGHT	1	16.00	BAGLIGHTHIGH	7
BAG_07_B_a	BAG	BAG_07	LOW	HIGH	LIGHT	1	18.00	BAGLIGHTHIGH	8
BAG_13_B_b	BAG	BAG_13	LOW	HIGH	LIGHT	1	32.00	BAGLIGHTHIGH	9
BAG_02_A_a	BAG	BAG_02	LOW	HIGH	LIGHT	1	37.00	BAGLIGHTHIGH	10
BAG_15_A_a	BAG	BAG_15	LOW	HIGH	LIGHT	1	39.00	BAGLIGHTHIGH	11
BAG_01_B_a	BAG	BAG_01	LOW	HIGH	LIGHT	1	42.00	BAGLIGHTHIGH	12
BAG_04_B_c	BAG	BAG_04	LOW	HIGH	LIGHT	1	42.00	BAGLIGHTHIGH	13
BAG_05_B_a	BAG	BAG_05	LOW	HIGH	LIGHT	1	42.00	BAGLIGHTHIGH	14
BAG_12_A_a	BAG	BAG_12	LOW	HIGH	LIGHT	1	42.00	BAGLIGHTHIGH	15
BAG_12_A_b	BAG	BAG_12	LOW	HIGH	LIGHT	1	42.00	BAGLIGHTHIGH	16
BAG_15_B_a	BAG	BAG_15	LOW	HIGH	LIGHT	1	42.00	BAGLIGHTHIGH	17
BAG_10_B_a	BAG	BAG_10	LOW	HIGH	LIGHT	1	44.00	BAGLIGHTHIGH	18
BAG_13_B_c	BAG	BAG_13	LOW	HIGH	LIGHT	1	44.00	BAGLIGHTHIGH	19
BAG_01_A_a	BAG	BAG_01	LOW	HIGH	LIGHT	1	46.00	BAGLIGHTHIGH	20
BAG_01_A_b	BAG	BAG_01	LOW	HIGH	LIGHT	1	46.00	BAGLIGHTHIGH	21
BAG_02_B_a	BAG	BAG_02	LOW	HIGH	LIGHT	1	46.00	BAGLIGHTHIGH	22
BAG_09_B_a	BAG	BAG_09	LOW	HIGH	LIGHT	1	46.00	BAGLIGHTHIGH	23
BAG_10_A_a	BAG	BAG_10	LOW	HIGH	LIGHT	1	46.00	BAGLIGHTHIGH	24
BAG_14_B_a	BAG	BAG_14	LOW	HIGH	LIGHT	1	46.00	BAGLIGHTHIGH	25
BAG_12_B_a	BAG	BAG_12	LOW	HIGH	LIGHT	1	49.00	BAGLIGHTHIGH	26
BAN_01_A_a	BAN	BAN_01	LOW	HIGH	LIGHT	0	NA	BANLIGHTHIGH	0
BAN_01_A_b	BAN	BAN_01	LOW	HIGH	LIGHT	0	NA	BANLIGHTHIGH	0
BAN_01_A_c	BAN	BAN_01	LOW	HIGH	LIGHT	0	NA	BANLIGHTHIGH	0
BAN_01_B_a	BAN	BAN_01	LOW	HIGH	LIGHT	0	NA	BANLIGHTHIGH	0
BAN_01_B_b	BAN	BAN_01	LOW	HIGH	LIGHT	0	NA	BANLIGHTHIGH	0
BAN_01_B_c	BAN	BAN_01	LOW	HIGH	LIGHT	0	NA	BANLIGHTHIGH	0
BAN_02_A_c	BAN	BAN_02	LOW	HIGH	LIGHT	0	NA	BANLIGHTHIGH	0
BAN_02_B_c	BAN	BAN_02	LOW	HIGH	LIGHT	0	NA	BANLIGHTHIGH	0
BAN_03_A_b	BAN	BAN_03	LOW	HIGH	LIGHT	0	NA	BANLIGHTHIGH	0
BAN_03_A_c	BAN	BAN_03	LOW	HIGH	LIGHT	0	NA	BANLIGHTHIGH	0
BAN_03_B_b	BAN	BAN_03	LOW	HIGH	LIGHT	0	NA	BANLIGHTHIGH	0
BAN_03_B_c	BAN	BAN_03	LOW	HIGH	LIGHT	0	NA	BANLIGHTHIGH	0
BAN_04_A_b	BAN	BAN_04	LOW	HIGH	LIGHT	0	NA	BANLIGHTHIGH	0
BAN_04_A_c	BAN	BAN_04	LOW	HIGH	LIGHT	0	NA	BANLIGHTHIGH	0
BAN_04_B_a	BAN	BAN_04	LOW	HIGH	LIGHT	0	NA	BANLIGHTHIGH	0
BAN_04_B_b	BAN	BAN_04	LOW	HIGH	LIGHT	0	NA	BANLIGHTHIGH	0
BAN_04_B_c	BAN	BAN_04	LOW	HIGH	LIGHT	0	NA	BANLIGHTHIGH	0
BAN_05_A_b	BAN	BAN_05	LOW	HIGH	LIGHT	0	NA	BANLIGHTHIGH	0
BAN_05_A_c	BAN	BAN_05	LOW	HIGH	LIGHT	0	NA	BANLIGHTHIGH	0
BAN_05_B_b	BAN	BAN_05	LOW	HIGH	LIGHT	0	NA	BANLIGHTHIGH	0
BAN_05_B_c	BAN	BAN_05	LOW	HIGH	LIGHT	0	NA	BANLIGHTHIGH	0
BAN_06_A_b	BAN	BAN_06	LOW	HIGH	LIGHT	0	NA	BANLIGHTHIGH	0
BAN_06_A_c	BAN	BAN_06	LOW	HIGH	LIGHT	0	NA	BANLIGHTHIGH	0
BAN_06_B_c	BAN	BAN_06	LOW	HIGH	LIGHT	0	NA	BANLIGHTHIGH	0
BAN_07_A_a	BAN	BAN_07	LOW	HIGH	LIGHT	0	NA	BANLIGHTHIGH	0
BAN_07_A_b	BAN	BAN_07	LOW	HIGH	LIGHT	0	NA	BANLIGHTHIGH	0
BAN_07_A_c	BAN	BAN_07	LOW	HIGH	LIGHT	0	NA	BANLIGHTHIGH	0
BAN_08_A_a	BAN	BAN_08	LOW	HIGH	LIGHT	0	NA	BANLIGHTHIGH	0
BAN_08_A_b	BAN	BAN_08	LOW	HIGH	LIGHT	0	NA	BANLIGHTHIGH	0
BAN_08_A_c	BAN	BAN_08	LOW	HIGH	LIGHT	0	NA	BANLIGHTHIGH	0
BAN_08_B_b	BAN	BAN_08	LOW	HIGH	LIGHT	0	NA	BANLIGHTHIGH	0
BAN_08_B_c	BAN	BAN_08	LOW	HIGH	LIGHT	0	NA	BANLIGHTHIGH	0
BAN_09_A_c	BAN	BAN_09	LOW	HIGH	LIGHT	0	NA	BANLIGHTHIGH	0
BAN_09_B_b	BAN	BAN_09	LOW	HIGH	LIGHT	0	NA	BANLIGHTHIGH	0
BAN_09_B_c	BAN	BAN_09	LOW	HIGH	LIGHT	0	NA	BANLIGHTHIGH	0
BAN_10_A_a	BAN	BAN_10	LOW	HIGH	LIGHT	0	NA	BANLIGHTHIGH	0
BAN_10_A_b	BAN	BAN_10	LOW	HIGH	LIGHT	0	NA	BANLIGHTHIGH	0
BAN_10_A_c	BAN	BAN_10	LOW	HIGH	LIGHT	0	NA	BANLIGHTHIGH	0
BAN_10_B_b	BAN	BAN_10	LOW	HIGH	LIGHT	0	NA	BANLIGHTHIGH	0
BAN_10_B_c	BAN	BAN_10	LOW	HIGH	LIGHT	0	NA	BANLIGHTHIGH	0
BAN_11_A_a	BAN	BAN_11	LOW	HIGH	LIGHT	0	NA	BANLIGHTHIGH	0
BAN_11_A_b	BAN	BAN_11	LOW	HIGH	LIGHT	0	NA	BANLIGHTHIGH	0
BAN_11_A_c	BAN	BAN_11	LOW	HIGH	LIGHT	0	NA	BANLIGHTHIGH	0
BAN_11_B_a	BAN	BAN_11	LOW	HIGH	LIGHT	0	NA	BANLIGHTHIGH	0
BAN_11_B_b	BAN	BAN_11	LOW	HIGH	LIGHT	0	NA	BANLIGHTHIGH	0
BAN_11_B_c	BAN	BAN_11	LOW	HIGH	LIGHT	0	NA	BANLIGHTHIGH	0
BAN_12_A_a	BAN	BAN_12	LOW	HIGH	LIGHT	0	NA	BANLIGHTHIGH	0
BAN_12_A_b	BAN	BAN_12	LOW	HIGH	LIGHT	0	NA	BANLIGHTHIGH	0
BAN_12_A_c	BAN	BAN_12	LOW	HIGH	LIGHT	0	NA	BANLIGHTHIGH	0
BAN_12_B_a	BAN	BAN_12	LOW	HIGH	LIGHT	0	NA	BANLIGHTHIGH	0
BAN_12_B_b	BAN	BAN_12	LOW	HIGH	LIGHT	0	NA	BANLIGHTHIGH	0
BAN_12_B_c	BAN	BAN_12	LOW	HIGH	LIGHT	0	NA	BANLIGHTHIGH	0
BAN_13_A_b	BAN	BAN_13	LOW	HIGH	LIGHT	0	NA	BANLIGHTHIGH	0
BAN_13_A_c	BAN	BAN_13	LOW	HIGH	LIGHT	0	NA	BANLIGHTHIGH	0
BAN_13_B_a	BAN	BAN_13	LOW	HIGH	LIGHT	0	NA	BANLIGHTHIGH	0
BAN_13_B_b	BAN	BAN_13	LOW	HIGH	LIGHT	0	NA	BANLIGHTHIGH	0
BAN_13_B_c	BAN	BAN_13	LOW	HIGH	LIGHT	0	NA	BANLIGHTHIGH	0
BAN_14_A_a	BAN	BAN_14	LOW	HIGH	LIGHT	0	NA	BANLIGHTHIGH	0
BAN_14_A_b	BAN	BAN_14	LOW	HIGH	LIGHT	0	NA	BANLIGHTHIGH	0
BAN_14_A_c	BAN	BAN_14	LOW	HIGH	LIGHT	0	NA	BANLIGHTHIGH	0
BAN_14_B_a	BAN	BAN_14	LOW	HIGH	LIGHT	0	NA	BANLIGHTHIGH	0
BAN_14_B_b	BAN	BAN_14	LOW	HIGH	LIGHT	0	NA	BANLIGHTHIGH	0
BAN_14_B_c	BAN	BAN_14	LOW	HIGH	LIGHT	0	NA	BANLIGHTHIGH	0
BAN_15_A_a	BAN	BAN_15	LOW	HIGH	LIGHT	0	NA	BANLIGHTHIGH	0
BAN_15_A_b	BAN	BAN_15	LOW	HIGH	LIGHT	0	NA	BANLIGHTHIGH	0
BAN_15_A_c	BAN	BAN_15	LOW	HIGH	LIGHT	0	NA	BANLIGHTHIGH	0
BAN_15_B_a	BAN	BAN_15	LOW	HIGH	LIGHT	0	NA	BANLIGHTHIGH	0
BAN_15_B_b	BAN	BAN_15	LOW	HIGH	LIGHT	0	NA	BANLIGHTHIGH	0
BAN_15_B_c	BAN	BAN_15	LOW	HIGH	LIGHT	0	NA	BANLIGHTHIGH	0
BAN_02_A_a	BAN	BAN_02	LOW	HIGH	LIGHT	1	14.00	BANLIGHTHIGH	1
BAN_02_B_a	BAN	BAN_02	LOW	HIGH	LIGHT	1	14.00	BANLIGHTHIGH	2
BAN_04_A_a	BAN	BAN_04	LOW	HIGH	LIGHT	1	14.00	BANLIGHTHIGH	3
BAN_06_B_a	BAN	BAN_06	LOW	HIGH	LIGHT	1	14.00	BANLIGHTHIGH	4
BAN_09_A_a	BAN	BAN_09	LOW	HIGH	LIGHT	1	14.00	BANLIGHTHIGH	5
BAN_09_A_b	BAN	BAN_09	LOW	HIGH	LIGHT	1	14.00	BANLIGHTHIGH	6
BAN_02_B_b	BAN	BAN_02	LOW	HIGH	LIGHT	1	32.00	BANLIGHTHIGH	7
BAN_03_A_a	BAN	BAN_03	LOW	HIGH	LIGHT	1	35.00	BANLIGHTHIGH	8
BAN_05_B_a	BAN	BAN_05	LOW	HIGH	LIGHT	1	35.00	BANLIGHTHIGH	9
BAN_07_B_a	BAN	BAN_07	LOW	HIGH	LIGHT	1	35.00	BANLIGHTHIGH	10
BAN_09_B_a	BAN	BAN_09	LOW	HIGH	LIGHT	1	39.00	BANLIGHTHIGH	11
BAN_02_A_b	BAN	BAN_02	LOW	HIGH	LIGHT	1	42.00	BANLIGHTHIGH	12
BAN_05_A_a	BAN	BAN_05	LOW	HIGH	LIGHT	1	42.00	BANLIGHTHIGH	13
BAN_06_A_a	BAN	BAN_06	LOW	HIGH	LIGHT	1	42.00	BANLIGHTHIGH	14
BAN_07_B_b	BAN	BAN_07	LOW	HIGH	LIGHT	1	42.00	BANLIGHTHIGH	15
BAN_03_B_a	BAN	BAN_03	LOW	HIGH	LIGHT	1	44.00	BANLIGHTHIGH	16
BAN_10_B_a	BAN	BAN_10	LOW	HIGH	LIGHT	1	44.00	BANLIGHTHIGH	17
BAN_13_A_a	BAN	BAN_13	LOW	HIGH	LIGHT	1	44.00	BANLIGHTHIGH	18
BAN_06_B_b	BAN	BAN_06	LOW	HIGH	LIGHT	1	46.00	BANLIGHTHIGH	19
BAN_07_B_c	BAN	BAN_07	LOW	HIGH	LIGHT	1	46.00	BANLIGHTHIGH	20
BAN_08_B_a	BAN	BAN_08	LOW	HIGH	LIGHT	1	46.00	BANLIGHTHIGH	21
BES_01_A_a	BES	BES_01	LOW	HIGH	LIGHT	0	NA	BESLIGHTHIGH	0
BES_01_A_b	BES	BES_01	LOW	HIGH	LIGHT	0	NA	BESLIGHTHIGH	0
BES_01_A_c	BES	BES_01	LOW	HIGH	LIGHT	0	NA	BESLIGHTHIGH	0
BES_01_B_b	BES	BES_01	LOW	HIGH	LIGHT	0	NA	BESLIGHTHIGH	0
BES_01_B_c	BES	BES_01	LOW	HIGH	LIGHT	0	NA	BESLIGHTHIGH	0
BES_02_B_c	BES	BES_02	LOW	HIGH	LIGHT	0	NA	BESLIGHTHIGH	0
BES_03_A_a	BES	BES_03	LOW	HIGH	LIGHT	0	NA	BESLIGHTHIGH	0
BES_03_A_b	BES	BES_03	LOW	HIGH	LIGHT	0	NA	BESLIGHTHIGH	0
BES_03_A_c	BES	BES_03	LOW	HIGH	LIGHT	0	NA	BESLIGHTHIGH	0
BES_03_B_a	BES	BES_03	LOW	HIGH	LIGHT	0	NA	BESLIGHTHIGH	0
BES_03_B_b	BES	BES_03	LOW	HIGH	LIGHT	0	NA	BESLIGHTHIGH	0
BES_03_B_c	BES	BES_03	LOW	HIGH	LIGHT	0	NA	BESLIGHTHIGH	0
BES_04_A_b	BES	BES_04	LOW	HIGH	LIGHT	0	NA	BESLIGHTHIGH	0
BES_04_A_c	BES	BES_04	LOW	HIGH	LIGHT	0	NA	BESLIGHTHIGH	0
BES_04_B_a	BES	BES_04	LOW	HIGH	LIGHT	0	NA	BESLIGHTHIGH	0
BES_04_B_b	BES	BES_04	LOW	HIGH	LIGHT	0	NA	BESLIGHTHIGH	0
BES_04_B_c	BES	BES_04	LOW	HIGH	LIGHT	0	NA	BESLIGHTHIGH	0
BES_05_A_b	BES	BES_05	LOW	HIGH	LIGHT	0	NA	BESLIGHTHIGH	0
BES_05_A_c	BES	BES_05	LOW	HIGH	LIGHT	0	NA	BESLIGHTHIGH	0
BES_06_A_a	BES	BES_06	LOW	HIGH	LIGHT	0	NA	BESLIGHTHIGH	0
BES_06_A_c	BES	BES_06	LOW	HIGH	LIGHT	0	NA	BESLIGHTHIGH	0
BES_06_B_a	BES	BES_06	LOW	HIGH	LIGHT	0	NA	BESLIGHTHIGH	0
BES_06_B_b	BES	BES_06	LOW	HIGH	LIGHT	0	NA	BESLIGHTHIGH	0
BES_06_B_c	BES	BES_06	LOW	HIGH	LIGHT	0	NA	BESLIGHTHIGH	0
BES_07_A_b	BES	BES_07	LOW	HIGH	LIGHT	0	NA	BESLIGHTHIGH	0
BES_07_A_c	BES	BES_07	LOW	HIGH	LIGHT	0	NA	BESLIGHTHIGH	0
BES_07_B_b	BES	BES_07	LOW	HIGH	LIGHT	0	NA	BESLIGHTHIGH	0
BES_07_B_c	BES	BES_07	LOW	HIGH	LIGHT	0	NA	BESLIGHTHIGH	0
BES_08_A_a	BES	BES_08	LOW	HIGH	LIGHT	0	NA	BESLIGHTHIGH	0
BES_08_A_b	BES	BES_08	LOW	HIGH	LIGHT	0	NA	BESLIGHTHIGH	0
BES_08_A_c	BES	BES_08	LOW	HIGH	LIGHT	0	NA	BESLIGHTHIGH	0
BES_08_B_b	BES	BES_08	LOW	HIGH	LIGHT	0	NA	BESLIGHTHIGH	0
BES_08_B_c	BES	BES_08	LOW	HIGH	LIGHT	0	NA	BESLIGHTHIGH	0
BES_09_A_c	BES	BES_09	LOW	HIGH	LIGHT	0	NA	BESLIGHTHIGH	0
BES_09_B_a	BES	BES_09	LOW	HIGH	LIGHT	0	NA	BESLIGHTHIGH	0
BES_09_B_b	BES	BES_09	LOW	HIGH	LIGHT	0	NA	BESLIGHTHIGH	0
BES_09_B_c	BES	BES_09	LOW	HIGH	LIGHT	0	NA	BESLIGHTHIGH	0
BES_10_A_c	BES	BES_10	LOW	HIGH	LIGHT	0	NA	BESLIGHTHIGH	0
BES_10_B_b	BES	BES_10	LOW	HIGH	LIGHT	0	NA	BESLIGHTHIGH	0
BES_10_B_c	BES	BES_10	LOW	HIGH	LIGHT	0	NA	BESLIGHTHIGH	0
BES_11_A_b	BES	BES_11	LOW	HIGH	LIGHT	0	NA	BESLIGHTHIGH	0
BES_11_A_c	BES	BES_11	LOW	HIGH	LIGHT	0	NA	BESLIGHTHIGH	0
BES_11_B_c	BES	BES_11	LOW	HIGH	LIGHT	0	NA	BESLIGHTHIGH	0
BES_12_A_a	BES	BES_12	LOW	HIGH	LIGHT	0	NA	BESLIGHTHIGH	0
BES_12_A_b	BES	BES_12	LOW	HIGH	LIGHT	0	NA	BESLIGHTHIGH	0
BES_12_A_c	BES	BES_12	LOW	HIGH	LIGHT	0	NA	BESLIGHTHIGH	0
BES_12_B_a	BES	BES_12	LOW	HIGH	LIGHT	0	NA	BESLIGHTHIGH	0
BES_12_B_b	BES	BES_12	LOW	HIGH	LIGHT	0	NA	BESLIGHTHIGH	0
BES_12_B_c	BES	BES_12	LOW	HIGH	LIGHT	0	NA	BESLIGHTHIGH	0
BES_13_A_b	BES	BES_13	LOW	HIGH	LIGHT	0	NA	BESLIGHTHIGH	0
BES_13_A_c	BES	BES_13	LOW	HIGH	LIGHT	0	NA	BESLIGHTHIGH	0
BES_13_B_c	BES	BES_13	LOW	HIGH	LIGHT	0	NA	BESLIGHTHIGH	0
BES_14_A_b	BES	BES_14	LOW	HIGH	LIGHT	0	NA	BESLIGHTHIGH	0
BES_14_A_c	BES	BES_14	LOW	HIGH	LIGHT	0	NA	BESLIGHTHIGH	0
BES_14_B_a	BES	BES_14	LOW	HIGH	LIGHT	0	NA	BESLIGHTHIGH	0
BES_14_B_b	BES	BES_14	LOW	HIGH	LIGHT	0	NA	BESLIGHTHIGH	0
BES_14_B_c	BES	BES_14	LOW	HIGH	LIGHT	0	NA	BESLIGHTHIGH	0
BES_15_A_a	BES	BES_15	LOW	HIGH	LIGHT	0	NA	BESLIGHTHIGH	0
BES_15_A_b	BES	BES_15	LOW	HIGH	LIGHT	0	NA	BESLIGHTHIGH	0
BES_15_A_c	BES	BES_15	LOW	HIGH	LIGHT	0	NA	BESLIGHTHIGH	0
BES_01_B_a	BES	BES_01	LOW	HIGH	LIGHT	1	14.00	BESLIGHTHIGH	1
BES_02_A_a	BES	BES_02	LOW	HIGH	LIGHT	1	14.00	BESLIGHTHIGH	2
BES_02_A_b	BES	BES_02	LOW	HIGH	LIGHT	1	14.00	BESLIGHTHIGH	3
BES_02_A_c	BES	BES_02	LOW	HIGH	LIGHT	1	14.00	BESLIGHTHIGH	4
BES_02_B_a	BES	BES_02	LOW	HIGH	LIGHT	1	14.00	BESLIGHTHIGH	5
BES_04_A_a	BES	BES_04	LOW	HIGH	LIGHT	1	14.00	BESLIGHTHIGH	6
BES_07_A_a	BES	BES_07	LOW	HIGH	LIGHT	1	14.00	BESLIGHTHIGH	7
BES_07_B_a	BES	BES_07	LOW	HIGH	LIGHT	1	14.00	BESLIGHTHIGH	8
BES_09_A_a	BES	BES_09	LOW	HIGH	LIGHT	1	14.00	BESLIGHTHIGH	9
BES_10_B_a	BES	BES_10	LOW	HIGH	LIGHT	1	14.00	BESLIGHTHIGH	10
BES_15_B_a	BES	BES_15	LOW	HIGH	LIGHT	1	16.00	BESLIGHTHIGH	11
BES_14_A_a	BES	BES_14	LOW	HIGH	LIGHT	1	18.00	BESLIGHTHIGH	12
BES_08_B_a	BES	BES_08	LOW	HIGH	LIGHT	1	28.00	BESLIGHTHIGH	13
BES_11_B_a	BES	BES_11	LOW	HIGH	LIGHT	1	28.00	BESLIGHTHIGH	14
BES_02_B_b	BES	BES_02	LOW	HIGH	LIGHT	1	32.00	BESLIGHTHIGH	15
BES_09_A_b	BES	BES_09	LOW	HIGH	LIGHT	1	35.00	BESLIGHTHIGH	16
BES_11_A_a	BES	BES_11	LOW	HIGH	LIGHT	1	35.00	BESLIGHTHIGH	17
BES_15_B_b	BES	BES_15	LOW	HIGH	LIGHT	1	35.00	BESLIGHTHIGH	18
BES_10_A_a	BES	BES_10	LOW	HIGH	LIGHT	1	39.00	BESLIGHTHIGH	19
BES_11_B_b	BES	BES_11	LOW	HIGH	LIGHT	1	39.00	BESLIGHTHIGH	20
BES_02_A_d	BES	BES_02	LOW	HIGH	LIGHT	1	42.00	BESLIGHTHIGH	21
BES_05_B_a	BES	BES_05	LOW	HIGH	LIGHT	1	42.00	BESLIGHTHIGH	22
BES_10_A_b	BES	BES_10	LOW	HIGH	LIGHT	1	42.00	BESLIGHTHIGH	23
BES_13_B_a	BES	BES_13	LOW	HIGH	LIGHT	1	42.00	BESLIGHTHIGH	24
BES_05_B_b	BES	BES_05	LOW	HIGH	LIGHT	1	44.00	BESLIGHTHIGH	25
BES_05_B_c	BES	BES_05	LOW	HIGH	LIGHT	1	44.00	BESLIGHTHIGH	26
BES_15_B_c	BES	BES_15	LOW	HIGH	LIGHT	1	44.00	BESLIGHTHIGH	27
BES_05_A_a	BES	BES_05	LOW	HIGH	LIGHT	1	46.00	BESLIGHTHIGH	28
BES_06_A_b	BES	BES_06	LOW	HIGH	LIGHT	1	46.00	BESLIGHTHIGH	29
BES_13_B_b	BES	BES_13	LOW	HIGH	LIGHT	1	46.00	BESLIGHTHIGH	30
BES_13_A_a	BES	BES_13	LOW	HIGH	LIGHT	1	49.00	BESLIGHTHIGH	31
CAL_01_A_c	CAL	CAL_01	HIGH	HIGH	LIGHT	0	NA	CALLIGHTHIGH	0
CAL_01_B_b	CAL	CAL_01	HIGH	HIGH	LIGHT	0	NA	CALLIGHTHIGH	0
CAL_01_B_c	CAL	CAL_01	HIGH	HIGH	LIGHT	0	NA	CALLIGHTHIGH	0
CAL_02_A_a	CAL	CAL_02	HIGH	HIGH	LIGHT	0	NA	CALLIGHTHIGH	0
CAL_02_A_b	CAL	CAL_02	HIGH	HIGH	LIGHT	0	NA	CALLIGHTHIGH	0
CAL_02_A_c	CAL	CAL_02	HIGH	HIGH	LIGHT	0	NA	CALLIGHTHIGH	0
CAL_02_B_a	CAL	CAL_02	HIGH	HIGH	LIGHT	0	NA	CALLIGHTHIGH	0
CAL_02_B_b	CAL	CAL_02	HIGH	HIGH	LIGHT	0	NA	CALLIGHTHIGH	0
CAL_02_B_c	CAL	CAL_02	HIGH	HIGH	LIGHT	0	NA	CALLIGHTHIGH	0
CAL_03_A_a	CAL	CAL_03	HIGH	HIGH	LIGHT	0	NA	CALLIGHTHIGH	0
CAL_03_A_b	CAL	CAL_03	HIGH	HIGH	LIGHT	0	NA	CALLIGHTHIGH	0
CAL_03_A_c	CAL	CAL_03	HIGH	HIGH	LIGHT	0	NA	CALLIGHTHIGH	0
CAL_03_B_b	CAL	CAL_03	HIGH	HIGH	LIGHT	0	NA	CALLIGHTHIGH	0
CAL_03_B_c	CAL	CAL_03	HIGH	HIGH	LIGHT	0	NA	CALLIGHTHIGH	0
CAL_04_A_c	CAL	CAL_04	HIGH	HIGH	LIGHT	0	NA	CALLIGHTHIGH	0
CAL_04_B_b	CAL	CAL_04	HIGH	HIGH	LIGHT	0	NA	CALLIGHTHIGH	0
CAL_04_B_c	CAL	CAL_04	HIGH	HIGH	LIGHT	0	NA	CALLIGHTHIGH	0
CAL_05_A_c	CAL	CAL_05	HIGH	HIGH	LIGHT	0	NA	CALLIGHTHIGH	0
CAL_05_B_a	CAL	CAL_05	HIGH	HIGH	LIGHT	0	NA	CALLIGHTHIGH	0
CAL_05_B_b	CAL	CAL_05	HIGH	HIGH	LIGHT	0	NA	CALLIGHTHIGH	0
CAL_05_B_c	CAL	CAL_05	HIGH	HIGH	LIGHT	0	NA	CALLIGHTHIGH	0
CAL_06_A_c	CAL	CAL_06	HIGH	HIGH	LIGHT	0	NA	CALLIGHTHIGH	0
CAL_06_B_b	CAL	CAL_06	HIGH	HIGH	LIGHT	0	NA	CALLIGHTHIGH	0
CAL_06_B_c	CAL	CAL_06	HIGH	HIGH	LIGHT	0	NA	CALLIGHTHIGH	0
CAL_07_A_b	CAL	CAL_07	HIGH	HIGH	LIGHT	0	NA	CALLIGHTHIGH	0
CAL_07_A_c	CAL	CAL_07	HIGH	HIGH	LIGHT	0	NA	CALLIGHTHIGH	0
CAL_07_B_b	CAL	CAL_07	HIGH	HIGH	LIGHT	0	NA	CALLIGHTHIGH	0
CAL_07_B_c	CAL	CAL_07	HIGH	HIGH	LIGHT	0	NA	CALLIGHTHIGH	0
CAL_08_A_b	CAL	CAL_08	HIGH	HIGH	LIGHT	0	NA	CALLIGHTHIGH	0
CAL_08_A_c	CAL	CAL_08	HIGH	HIGH	LIGHT	0	NA	CALLIGHTHIGH	0
CAL_08_B_a	CAL	CAL_08	HIGH	HIGH	LIGHT	0	NA	CALLIGHTHIGH	0
CAL_08_B_b	CAL	CAL_08	HIGH	HIGH	LIGHT	0	NA	CALLIGHTHIGH	0
CAL_08_B_c	CAL	CAL_08	HIGH	HIGH	LIGHT	0	NA	CALLIGHTHIGH	0
CAL_09_A_c	CAL	CAL_09	HIGH	HIGH	LIGHT	0	NA	CALLIGHTHIGH	0
CAL_09_B_b	CAL	CAL_09	HIGH	HIGH	LIGHT	0	NA	CALLIGHTHIGH	0
CAL_09_B_c	CAL	CAL_09	HIGH	HIGH	LIGHT	0	NA	CALLIGHTHIGH	0
CAL_10_A_a	CAL	CAL_10	HIGH	HIGH	LIGHT	0	NA	CALLIGHTHIGH	0
CAL_10_A_b	CAL	CAL_10	HIGH	HIGH	LIGHT	0	NA	CALLIGHTHIGH	0
CAL_10_A_c	CAL	CAL_10	HIGH	HIGH	LIGHT	0	NA	CALLIGHTHIGH	0
CAL_10_B_c	CAL	CAL_10	HIGH	HIGH	LIGHT	0	NA	CALLIGHTHIGH	0
CAL_11_A_a	CAL	CAL_11	HIGH	HIGH	LIGHT	0	NA	CALLIGHTHIGH	0
CAL_11_A_b	CAL	CAL_11	HIGH	HIGH	LIGHT	0	NA	CALLIGHTHIGH	0
CAL_11_A_c	CAL	CAL_11	HIGH	HIGH	LIGHT	0	NA	CALLIGHTHIGH	0
CAL_11_B_b	CAL	CAL_11	HIGH	HIGH	LIGHT	0	NA	CALLIGHTHIGH	0
CAL_11_B_c	CAL	CAL_11	HIGH	HIGH	LIGHT	0	NA	CALLIGHTHIGH	0
CAL_12_A_b	CAL	CAL_12	HIGH	HIGH	LIGHT	0	NA	CALLIGHTHIGH	0
CAL_12_A_c	CAL	CAL_12	HIGH	HIGH	LIGHT	0	NA	CALLIGHTHIGH	0
CAL_12_B_a	CAL	CAL_12	HIGH	HIGH	LIGHT	0	NA	CALLIGHTHIGH	0
CAL_12_B_b	CAL	CAL_12	HIGH	HIGH	LIGHT	0	NA	CALLIGHTHIGH	0
CAL_12_B_c	CAL	CAL_12	HIGH	HIGH	LIGHT	0	NA	CALLIGHTHIGH	0
CAL_13_A_b	CAL	CAL_13	HIGH	HIGH	LIGHT	0	NA	CALLIGHTHIGH	0
CAL_13_A_c	CAL	CAL_13	HIGH	HIGH	LIGHT	0	NA	CALLIGHTHIGH	0
CAL_13_B_b	CAL	CAL_13	HIGH	HIGH	LIGHT	0	NA	CALLIGHTHIGH	0
CAL_13_B_c	CAL	CAL_13	HIGH	HIGH	LIGHT	0	NA	CALLIGHTHIGH	0
CAL_14_A_a	CAL	CAL_14	HIGH	HIGH	LIGHT	0	NA	CALLIGHTHIGH	0
CAL_14_A_b	CAL	CAL_14	HIGH	HIGH	LIGHT	0	NA	CALLIGHTHIGH	0
CAL_14_A_c	CAL	CAL_14	HIGH	HIGH	LIGHT	0	NA	CALLIGHTHIGH	0
CAL_14_B_c	CAL	CAL_14	HIGH	HIGH	LIGHT	0	NA	CALLIGHTHIGH	0
CAL_15_A_c	CAL	CAL_15	HIGH	HIGH	LIGHT	0	NA	CALLIGHTHIGH	0
CAL_15_B_b	CAL	CAL_15	HIGH	HIGH	LIGHT	0	NA	CALLIGHTHIGH	0
CAL_15_B_c	CAL	CAL_15	HIGH	HIGH	LIGHT	0	NA	CALLIGHTHIGH	0
CAL_04_A_a	CAL	CAL_04	HIGH	HIGH	LIGHT	1	14.00	CALLIGHTHIGH	1
CAL_05_A_a	CAL	CAL_05	HIGH	HIGH	LIGHT	1	14.00	CALLIGHTHIGH	2
CAL_05_A_b	CAL	CAL_05	HIGH	HIGH	LIGHT	1	14.00	CALLIGHTHIGH	3
CAL_07_A_a	CAL	CAL_07	HIGH	HIGH	LIGHT	1	14.00	CALLIGHTHIGH	4
CAL_07_B_a	CAL	CAL_07	HIGH	HIGH	LIGHT	1	14.00	CALLIGHTHIGH	5
CAL_09_A_a	CAL	CAL_09	HIGH	HIGH	LIGHT	1	14.00	CALLIGHTHIGH	6
CAL_10_B_a	CAL	CAL_10	HIGH	HIGH	LIGHT	1	14.00	CALLIGHTHIGH	7
CAL_13_B_a	CAL	CAL_13	HIGH	HIGH	LIGHT	1	14.00	CALLIGHTHIGH	8
CAL_15_A_a	CAL	CAL_15	HIGH	HIGH	LIGHT	1	14.00	CALLIGHTHIGH	9
CAL_15_A_b	CAL	CAL_15	HIGH	HIGH	LIGHT	1	14.00	CALLIGHTHIGH	10
CAL_04_A_b	CAL	CAL_04	HIGH	HIGH	LIGHT	1	16.00	CALLIGHTHIGH	11
CAL_08_A_a	CAL	CAL_08	HIGH	HIGH	LIGHT	1	16.00	CALLIGHTHIGH	12
CAL_15_B_a	CAL	CAL_15	HIGH	HIGH	LIGHT	1	16.00	CALLIGHTHIGH	13
CAL_09_A_b	CAL	CAL_09	HIGH	HIGH	LIGHT	1	18.00	CALLIGHTHIGH	14
CAL_03_B_a	CAL	CAL_03	HIGH	HIGH	LIGHT	1	28.00	CALLIGHTHIGH	15
CAL_01_B_a	CAL	CAL_01	HIGH	HIGH	LIGHT	1	30.00	CALLIGHTHIGH	16
CAL_06_A_a	CAL	CAL_06	HIGH	HIGH	LIGHT	1	32.00	CALLIGHTHIGH	17
CAL_14_B_a	CAL	CAL_14	HIGH	HIGH	LIGHT	1	35.00	CALLIGHTHIGH	18
CAL_06_A_b	CAL	CAL_06	HIGH	HIGH	LIGHT	1	37.00	CALLIGHTHIGH	19
CAL_11_B_a	CAL	CAL_11	HIGH	HIGH	LIGHT	1	37.00	CALLIGHTHIGH	20
CAL_04_B_a	CAL	CAL_04	HIGH	HIGH	LIGHT	1	39.00	CALLIGHTHIGH	21
CAL_12_A_a	CAL	CAL_12	HIGH	HIGH	LIGHT	1	39.00	CALLIGHTHIGH	22
CAL_06_B_a	CAL	CAL_06	HIGH	HIGH	LIGHT	1	44.00	CALLIGHTHIGH	23
CAL_10_B_b	CAL	CAL_10	HIGH	HIGH	LIGHT	1	44.00	CALLIGHTHIGH	24
CAL_13_A_a	CAL	CAL_13	HIGH	HIGH	LIGHT	1	44.00	CALLIGHTHIGH	25
CAL_14_B_b	CAL	CAL_14	HIGH	HIGH	LIGHT	1	44.00	CALLIGHTHIGH	26
CAL_01_A_a	CAL	CAL_01	HIGH	HIGH	LIGHT	1	46.00	CALLIGHTHIGH	27
CAL_01_A_b	CAL	CAL_01	HIGH	HIGH	LIGHT	1	46.00	CALLIGHTHIGH	28
CAL_09_B_a	CAL	CAL_09	HIGH	HIGH	LIGHT	1	51.00	CALLIGHTHIGH	29
LAG_01_A_b	LAG	LAG_01	LOW	HIGH	LIGHT	0	NA	LAGLIGHTHIGH	0
LAG_01_A_c	LAG	LAG_01	LOW	HIGH	LIGHT	0	NA	LAGLIGHTHIGH	0
LAG_01_B_b	LAG	LAG_01	LOW	HIGH	LIGHT	0	NA	LAGLIGHTHIGH	0
LAG_01_B_c	LAG	LAG_01	LOW	HIGH	LIGHT	0	NA	LAGLIGHTHIGH	0
LAG_02_A_b	LAG	LAG_02	LOW	HIGH	LIGHT	0	NA	LAGLIGHTHIGH	0
LAG_02_A_c	LAG	LAG_02	LOW	HIGH	LIGHT	0	NA	LAGLIGHTHIGH	0
LAG_03_A_a	LAG	LAG_03	LOW	HIGH	LIGHT	0	NA	LAGLIGHTHIGH	0
LAG_03_A_b	LAG	LAG_03	LOW	HIGH	LIGHT	0	NA	LAGLIGHTHIGH	0
LAG_03_A_c	LAG	LAG_03	LOW	HIGH	LIGHT	0	NA	LAGLIGHTHIGH	0
LAG_03_B_b	LAG	LAG_03	LOW	HIGH	LIGHT	0	NA	LAGLIGHTHIGH	0
LAG_03_B_c	LAG	LAG_03	LOW	HIGH	LIGHT	0	NA	LAGLIGHTHIGH	0
LAG_04_A_b	LAG	LAG_04	LOW	HIGH	LIGHT	0	NA	LAGLIGHTHIGH	0
LAG_04_A_c	LAG	LAG_04	LOW	HIGH	LIGHT	0	NA	LAGLIGHTHIGH	0
LAG_04_B_a	LAG	LAG_04	LOW	HIGH	LIGHT	0	NA	LAGLIGHTHIGH	0
LAG_04_B_b	LAG	LAG_04	LOW	HIGH	LIGHT	0	NA	LAGLIGHTHIGH	0
LAG_04_B_c	LAG	LAG_04	LOW	HIGH	LIGHT	0	NA	LAGLIGHTHIGH	0
LAG_05_A_a	LAG	LAG_05	LOW	HIGH	LIGHT	0	NA	LAGLIGHTHIGH	0
LAG_05_A_b	LAG	LAG_05	LOW	HIGH	LIGHT	0	NA	LAGLIGHTHIGH	0
LAG_05_A_c	LAG	LAG_05	LOW	HIGH	LIGHT	0	NA	LAGLIGHTHIGH	0
LAG_06_A_a	LAG	LAG_06	LOW	HIGH	LIGHT	0	NA	LAGLIGHTHIGH	0
LAG_06_A_b	LAG	LAG_06	LOW	HIGH	LIGHT	0	NA	LAGLIGHTHIGH	0
LAG_06_A_c	LAG	LAG_06	LOW	HIGH	LIGHT	0	NA	LAGLIGHTHIGH	0
LAG_06_B_b	LAG	LAG_06	LOW	HIGH	LIGHT	0	NA	LAGLIGHTHIGH	0
LAG_06_B_c	LAG	LAG_06	LOW	HIGH	LIGHT	0	NA	LAGLIGHTHIGH	0
LAG_07_A_c	LAG	LAG_07	LOW	HIGH	LIGHT	0	NA	LAGLIGHTHIGH	0
LAG_07_B_a	LAG	LAG_07	LOW	HIGH	LIGHT	0	NA	LAGLIGHTHIGH	0
LAG_07_B_b	LAG	LAG_07	LOW	HIGH	LIGHT	0	NA	LAGLIGHTHIGH	0
LAG_07_B_c	LAG	LAG_07	LOW	HIGH	LIGHT	0	NA	LAGLIGHTHIGH	0
LAG_08_A_b	LAG	LAG_08	LOW	HIGH	LIGHT	0	NA	LAGLIGHTHIGH	0
LAG_08_A_c	LAG	LAG_08	LOW	HIGH	LIGHT	0	NA	LAGLIGHTHIGH	0
LAG_08_B_a	LAG	LAG_08	LOW	HIGH	LIGHT	0	NA	LAGLIGHTHIGH	0
LAG_08_B_b	LAG	LAG_08	LOW	HIGH	LIGHT	0	NA	LAGLIGHTHIGH	0
LAG_08_B_c	LAG	LAG_08	LOW	HIGH	LIGHT	0	NA	LAGLIGHTHIGH	0
LAG_09_A_b	LAG	LAG_09	LOW	HIGH	LIGHT	0	NA	LAGLIGHTHIGH	0
LAG_09_A_c	LAG	LAG_09	LOW	HIGH	LIGHT	0	NA	LAGLIGHTHIGH	0
LAG_09_B_a	LAG	LAG_09	LOW	HIGH	LIGHT	0	NA	LAGLIGHTHIGH	0
LAG_09_B_b	LAG	LAG_09	LOW	HIGH	LIGHT	0	NA	LAGLIGHTHIGH	0
LAG_09_B_c	LAG	LAG_09	LOW	HIGH	LIGHT	0	NA	LAGLIGHTHIGH	0
LAG_10_A_a	LAG	LAG_10	LOW	HIGH	LIGHT	0	NA	LAGLIGHTHIGH	0
LAG_10_A_b	LAG	LAG_10	LOW	HIGH	LIGHT	0	NA	LAGLIGHTHIGH	0
LAG_10_A_c	LAG	LAG_10	LOW	HIGH	LIGHT	0	NA	LAGLIGHTHIGH	0
LAG_10_B_a	LAG	LAG_10	LOW	HIGH	LIGHT	0	NA	LAGLIGHTHIGH	0
LAG_10_B_b	LAG	LAG_10	LOW	HIGH	LIGHT	0	NA	LAGLIGHTHIGH	0
LAG_10_B_c	LAG	LAG_10	LOW	HIGH	LIGHT	0	NA	LAGLIGHTHIGH	0
LAG_11_A_a	LAG	LAG_11	LOW	HIGH	LIGHT	0	NA	LAGLIGHTHIGH	0
LAG_11_A_b	LAG	LAG_11	LOW	HIGH	LIGHT	0	NA	LAGLIGHTHIGH	0
LAG_11_A_c	LAG	LAG_11	LOW	HIGH	LIGHT	0	NA	LAGLIGHTHIGH	0
LAG_11_B_b	LAG	LAG_11	LOW	HIGH	LIGHT	0	NA	LAGLIGHTHIGH	0
LAG_11_B_c	LAG	LAG_11	LOW	HIGH	LIGHT	0	NA	LAGLIGHTHIGH	0
LAG_12_A_b	LAG	LAG_12	LOW	HIGH	LIGHT	0	NA	LAGLIGHTHIGH	0
LAG_12_A_c	LAG	LAG_12	LOW	HIGH	LIGHT	0	NA	LAGLIGHTHIGH	0
LAG_12_B_b	LAG	LAG_12	LOW	HIGH	LIGHT	0	NA	LAGLIGHTHIGH	0
LAG_12_B_c	LAG	LAG_12	LOW	HIGH	LIGHT	0	NA	LAGLIGHTHIGH	0
LAG_13_A_c	LAG	LAG_13	LOW	HIGH	LIGHT	0	NA	LAGLIGHTHIGH	0
LAG_13_B_a	LAG	LAG_13	LOW	HIGH	LIGHT	0	NA	LAGLIGHTHIGH	0
LAG_13_B_b	LAG	LAG_13	LOW	HIGH	LIGHT	0	NA	LAGLIGHTHIGH	0
LAG_13_B_c	LAG	LAG_13	LOW	HIGH	LIGHT	0	NA	LAGLIGHTHIGH	0
LAG_14_A_c	LAG	LAG_14	LOW	HIGH	LIGHT	0	NA	LAGLIGHTHIGH	0
LAG_14_B_c	LAG	LAG_14	LOW	HIGH	LIGHT	0	NA	LAGLIGHTHIGH	0
LAG_15_A_b	LAG	LAG_15	LOW	HIGH	LIGHT	0	NA	LAGLIGHTHIGH	0
LAG_15_A_c	LAG	LAG_15	LOW	HIGH	LIGHT	0	NA	LAGLIGHTHIGH	0
LAG_15_B_c	LAG	LAG_15	LOW	HIGH	LIGHT	0	NA	LAGLIGHTHIGH	0
LAG_01_A_a	LAG	LAG_01	LOW	HIGH	LIGHT	1	14.00	LAGLIGHTHIGH	1
LAG_05_B_a	LAG	LAG_05	LOW	HIGH	LIGHT	1	14.00	LAGLIGHTHIGH	2
LAG_05_B_b	LAG	LAG_05	LOW	HIGH	LIGHT	1	14.00	LAGLIGHTHIGH	3
LAG_07_A_a	LAG	LAG_07	LOW	HIGH	LIGHT	1	14.00	LAGLIGHTHIGH	4
LAG_07_A_b	LAG	LAG_07	LOW	HIGH	LIGHT	1	14.00	LAGLIGHTHIGH	5
LAG_11_B_a	LAG	LAG_11	LOW	HIGH	LIGHT	1	14.00	LAGLIGHTHIGH	6
LAG_03_B_a	LAG	LAG_03	LOW	HIGH	LIGHT	1	16.00	LAGLIGHTHIGH	7
LAG_14_B_a	LAG	LAG_14	LOW	HIGH	LIGHT	1	18.00	LAGLIGHTHIGH	8
LAG_14_B_b	LAG	LAG_14	LOW	HIGH	LIGHT	1	28.00	LAGLIGHTHIGH	9
LAG_05_B_c	LAG	LAG_05	LOW	HIGH	LIGHT	1	30.00	LAGLIGHTHIGH	10
LAG_02_A_a	LAG	LAG_02	LOW	HIGH	LIGHT	1	32.00	LAGLIGHTHIGH	11
LAG_05_B_d	LAG	LAG_05	LOW	HIGH	LIGHT	1	35.00	LAGLIGHTHIGH	12
LAG_12_B_a	LAG	LAG_12	LOW	HIGH	LIGHT	1	35.00	LAGLIGHTHIGH	13
LAG_02_B_a	LAG	LAG_02	LOW	HIGH	LIGHT	1	39.00	LAGLIGHTHIGH	14
LAG_04_A_a	LAG	LAG_04	LOW	HIGH	LIGHT	1	39.00	LAGLIGHTHIGH	15
LAG_06_B_a	LAG	LAG_06	LOW	HIGH	LIGHT	1	39.00	LAGLIGHTHIGH	16
LAG_13_A_a	LAG	LAG_13	LOW	HIGH	LIGHT	1	39.00	LAGLIGHTHIGH	17
LAG_13_A_b	LAG	LAG_13	LOW	HIGH	LIGHT	1	39.00	LAGLIGHTHIGH	18
LAG_01_B_a	LAG	LAG_01	LOW	HIGH	LIGHT	1	42.00	LAGLIGHTHIGH	19
LAG_08_A_a	LAG	LAG_08	LOW	HIGH	LIGHT	1	42.00	LAGLIGHTHIGH	20
LAG_12_A_a	LAG	LAG_12	LOW	HIGH	LIGHT	1	42.00	LAGLIGHTHIGH	21
LAG_14_A_a	LAG	LAG_14	LOW	HIGH	LIGHT	1	44.00	LAGLIGHTHIGH	22
LAG_15_A_a	LAG	LAG_15	LOW	HIGH	LIGHT	1	46.00	LAGLIGHTHIGH	23
LAG_15_B_a	LAG	LAG_15	LOW	HIGH	LIGHT	1	46.00	LAGLIGHTHIGH	24
LAG_02_B_b	LAG	LAG_02	LOW	HIGH	LIGHT	1	49.00	LAGLIGHTHIGH	25
LAG_02_B_c	LAG	LAG_02	LOW	HIGH	LIGHT	1	49.00	LAGLIGHTHIGH	26
LAG_09_A_a	LAG	LAG_09	LOW	HIGH	LIGHT	1	49.00	LAGLIGHTHIGH	27
LAG_14_A_b	LAG	LAG_14	LOW	HIGH	LIGHT	1	49.00	LAGLIGHTHIGH	28
LAG_15_B_b	LAG	LAG_15	LOW	HIGH	LIGHT	1	49.00	LAGLIGHTHIGH	29
LUC_01_A_b	LUC	LUC_01	LOW	HIGH	LIGHT	0	NA	LUCLIGHTHIGH	0
LUC_01_A_c	LUC	LUC_01	LOW	HIGH	LIGHT	0	NA	LUCLIGHTHIGH	0
LUC_01_B_c	LUC	LUC_01	LOW	HIGH	LIGHT	0	NA	LUCLIGHTHIGH	0
LUC_02_A_a	LUC	LUC_02	LOW	HIGH	LIGHT	0	NA	LUCLIGHTHIGH	0
LUC_02_A_b	LUC	LUC_02	LOW	HIGH	LIGHT	0	NA	LUCLIGHTHIGH	0
LUC_02_A_c	LUC	LUC_02	LOW	HIGH	LIGHT	0	NA	LUCLIGHTHIGH	0
LUC_02_B_a	LUC	LUC_02	LOW	HIGH	LIGHT	0	NA	LUCLIGHTHIGH	0
LUC_02_B_b	LUC	LUC_02	LOW	HIGH	LIGHT	0	NA	LUCLIGHTHIGH	0
LUC_02_B_c	LUC	LUC_02	LOW	HIGH	LIGHT	0	NA	LUCLIGHTHIGH	0
LUC_03_A_a	LUC	LUC_03	LOW	HIGH	LIGHT	0	NA	LUCLIGHTHIGH	0
LUC_03_A_b	LUC	LUC_03	LOW	HIGH	LIGHT	0	NA	LUCLIGHTHIGH	0
LUC_03_A_c	LUC	LUC_03	LOW	HIGH	LIGHT	0	NA	LUCLIGHTHIGH	0
LUC_03_B_c	LUC	LUC_03	LOW	HIGH	LIGHT	0	NA	LUCLIGHTHIGH	0
LUC_04_A_c	LUC	LUC_04	LOW	HIGH	LIGHT	0	NA	LUCLIGHTHIGH	0
LUC_04_B_c	LUC	LUC_04	LOW	HIGH	LIGHT	0	NA	LUCLIGHTHIGH	0
LUC_05_A_a	LUC	LUC_05	LOW	HIGH	LIGHT	0	NA	LUCLIGHTHIGH	0
LUC_05_A_b	LUC	LUC_05	LOW	HIGH	LIGHT	0	NA	LUCLIGHTHIGH	0
LUC_05_A_c	LUC	LUC_05	LOW	HIGH	LIGHT	0	NA	LUCLIGHTHIGH	0
LUC_05_B_c	LUC	LUC_05	LOW	HIGH	LIGHT	0	NA	LUCLIGHTHIGH	0
LUC_06_A_b	LUC	LUC_06	LOW	HIGH	LIGHT	0	NA	LUCLIGHTHIGH	0
LUC_06_A_c	LUC	LUC_06	LOW	HIGH	LIGHT	0	NA	LUCLIGHTHIGH	0
LUC_06_B_c	LUC	LUC_06	LOW	HIGH	LIGHT	0	NA	LUCLIGHTHIGH	0
LUC_07_A_a	LUC	LUC_07	LOW	HIGH	LIGHT	0	NA	LUCLIGHTHIGH	0
LUC_07_A_b	LUC	LUC_07	LOW	HIGH	LIGHT	0	NA	LUCLIGHTHIGH	0
LUC_07_A_c	LUC	LUC_07	LOW	HIGH	LIGHT	0	NA	LUCLIGHTHIGH	0
LUC_07_B_b	LUC	LUC_07	LOW	HIGH	LIGHT	0	NA	LUCLIGHTHIGH	0
LUC_07_B_c	LUC	LUC_07	LOW	HIGH	LIGHT	0	NA	LUCLIGHTHIGH	0
LUC_08_A_c	LUC	LUC_08	LOW	HIGH	LIGHT	0	NA	LUCLIGHTHIGH	0
LUC_08_B_b	LUC	LUC_08	LOW	HIGH	LIGHT	0	NA	LUCLIGHTHIGH	0
LUC_08_B_c	LUC	LUC_08	LOW	HIGH	LIGHT	0	NA	LUCLIGHTHIGH	0
LUC_09_A_a	LUC	LUC_09	LOW	HIGH	LIGHT	0	NA	LUCLIGHTHIGH	0
LUC_09_A_b	LUC	LUC_09	LOW	HIGH	LIGHT	0	NA	LUCLIGHTHIGH	0
LUC_09_A_c	LUC	LUC_09	LOW	HIGH	LIGHT	0	NA	LUCLIGHTHIGH	0
LUC_09_B_b	LUC	LUC_09	LOW	HIGH	LIGHT	0	NA	LUCLIGHTHIGH	0
LUC_09_B_c	LUC	LUC_09	LOW	HIGH	LIGHT	0	NA	LUCLIGHTHIGH	0
LUC_10_A_b	LUC	LUC_10	LOW	HIGH	LIGHT	0	NA	LUCLIGHTHIGH	0
LUC_10_A_c	LUC	LUC_10	LOW	HIGH	LIGHT	0	NA	LUCLIGHTHIGH	0
LUC_10_B_c	LUC	LUC_10	LOW	HIGH	LIGHT	0	NA	LUCLIGHTHIGH	0
LUC_11_A_a	LUC	LUC_11	LOW	HIGH	LIGHT	0	NA	LUCLIGHTHIGH	0
LUC_11_A_b	LUC	LUC_11	LOW	HIGH	LIGHT	0	NA	LUCLIGHTHIGH	0
LUC_11_A_c	LUC	LUC_11	LOW	HIGH	LIGHT	0	NA	LUCLIGHTHIGH	0
LUC_11_B_a	LUC	LUC_11	LOW	HIGH	LIGHT	0	NA	LUCLIGHTHIGH	0
LUC_11_B_b	LUC	LUC_11	LOW	HIGH	LIGHT	0	NA	LUCLIGHTHIGH	0
LUC_11_B_c	LUC	LUC_11	LOW	HIGH	LIGHT	0	NA	LUCLIGHTHIGH	0
LUC_12_A_b	LUC	LUC_12	LOW	HIGH	LIGHT	0	NA	LUCLIGHTHIGH	0
LUC_12_A_c	LUC	LUC_12	LOW	HIGH	LIGHT	0	NA	LUCLIGHTHIGH	0
LUC_12_B_a	LUC	LUC_12	LOW	HIGH	LIGHT	0	NA	LUCLIGHTHIGH	0
LUC_12_B_b	LUC	LUC_12	LOW	HIGH	LIGHT	0	NA	LUCLIGHTHIGH	0
LUC_12_B_c	LUC	LUC_12	LOW	HIGH	LIGHT	0	NA	LUCLIGHTHIGH	0
LUC_13_A_a	LUC	LUC_13	LOW	HIGH	LIGHT	0	NA	LUCLIGHTHIGH	0
LUC_13_A_b	LUC	LUC_13	LOW	HIGH	LIGHT	0	NA	LUCLIGHTHIGH	0
LUC_13_A_c	LUC	LUC_13	LOW	HIGH	LIGHT	0	NA	LUCLIGHTHIGH	0
LUC_13_B_c	LUC	LUC_13	LOW	HIGH	LIGHT	0	NA	LUCLIGHTHIGH	0
LUC_14_A_a	LUC	LUC_14	LOW	HIGH	LIGHT	0	NA	LUCLIGHTHIGH	0
LUC_14_A_b	LUC	LUC_14	LOW	HIGH	LIGHT	0	NA	LUCLIGHTHIGH	0
LUC_14_A_c	LUC	LUC_14	LOW	HIGH	LIGHT	0	NA	LUCLIGHTHIGH	0
LUC_14_B_a	LUC	LUC_14	LOW	HIGH	LIGHT	0	NA	LUCLIGHTHIGH	0
LUC_14_B_b	LUC	LUC_14	LOW	HIGH	LIGHT	0	NA	LUCLIGHTHIGH	0
LUC_14_B_c	LUC	LUC_14	LOW	HIGH	LIGHT	0	NA	LUCLIGHTHIGH	0
LUC_15_A_a	LUC	LUC_15	LOW	HIGH	LIGHT	0	NA	LUCLIGHTHIGH	0
LUC_15_A_b	LUC	LUC_15	LOW	HIGH	LIGHT	0	NA	LUCLIGHTHIGH	0
LUC_15_A_c	LUC	LUC_15	LOW	HIGH	LIGHT	0	NA	LUCLIGHTHIGH	0
LUC_15_B_b	LUC	LUC_15	LOW	HIGH	LIGHT	0	NA	LUCLIGHTHIGH	0
LUC_15_B_c	LUC	LUC_15	LOW	HIGH	LIGHT	0	NA	LUCLIGHTHIGH	0
LUC_01_A_a	LUC	LUC_01	LOW	HIGH	LIGHT	1	14.00	LUCLIGHTHIGH	1
LUC_01_B_a	LUC	LUC_01	LOW	HIGH	LIGHT	1	14.00	LUCLIGHTHIGH	2
LUC_05_B_a	LUC	LUC_05	LOW	HIGH	LIGHT	1	14.00	LUCLIGHTHIGH	3
LUC_05_B_b	LUC	LUC_05	LOW	HIGH	LIGHT	1	14.00	LUCLIGHTHIGH	4
LUC_06_B_a	LUC	LUC_06	LOW	HIGH	LIGHT	1	14.00	LUCLIGHTHIGH	5
LUC_13_B_a	LUC	LUC_13	LOW	HIGH	LIGHT	1	14.00	LUCLIGHTHIGH	6
LUC_13_B_b	LUC	LUC_13	LOW	HIGH	LIGHT	1	14.00	LUCLIGHTHIGH	7
LUC_15_B_a	LUC	LUC_15	LOW	HIGH	LIGHT	1	14.00	LUCLIGHTHIGH	8
LUC_10_B_a	LUC	LUC_10	LOW	HIGH	LIGHT	1	28.00	LUCLIGHTHIGH	9
LUC_06_B_b	LUC	LUC_06	LOW	HIGH	LIGHT	1	32.00	LUCLIGHTHIGH	10
LUC_04_B_a	LUC	LUC_04	LOW	HIGH	LIGHT	1	35.00	LUCLIGHTHIGH	11
LUC_04_B_b	LUC	LUC_04	LOW	HIGH	LIGHT	1	35.00	LUCLIGHTHIGH	12
LUC_07_B_a	LUC	LUC_07	LOW	HIGH	LIGHT	1	35.00	LUCLIGHTHIGH	13
LUC_08_A_a	LUC	LUC_08	LOW	HIGH	LIGHT	1	35.00	LUCLIGHTHIGH	14
LUC_12_A_a	LUC	LUC_12	LOW	HIGH	LIGHT	1	35.00	LUCLIGHTHIGH	15
LUC_09_B_a	LUC	LUC_09	LOW	HIGH	LIGHT	1	37.00	LUCLIGHTHIGH	16
LUC_03_B_a	LUC	LUC_03	LOW	HIGH	LIGHT	1	39.00	LUCLIGHTHIGH	17
LUC_10_B_b	LUC	LUC_10	LOW	HIGH	LIGHT	1	42.00	LUCLIGHTHIGH	18
LUC_03_B_b	LUC	LUC_03	LOW	HIGH	LIGHT	1	44.00	LUCLIGHTHIGH	19
LUC_04_A_a	LUC	LUC_04	LOW	HIGH	LIGHT	1	44.00	LUCLIGHTHIGH	20
LUC_04_A_b	LUC	LUC_04	LOW	HIGH	LIGHT	1	44.00	LUCLIGHTHIGH	21
LUC_10_A_a	LUC	LUC_10	LOW	HIGH	LIGHT	1	44.00	LUCLIGHTHIGH	22
LUC_06_A_a	LUC	LUC_06	LOW	HIGH	LIGHT	1	46.00	LUCLIGHTHIGH	23
LUC_08_A_b	LUC	LUC_08	LOW	HIGH	LIGHT	1	46.00	LUCLIGHTHIGH	24
LUC_01_B_b	LUC	LUC_01	LOW	HIGH	LIGHT	1	49.00	LUCLIGHTHIGH	25
LUC_08_B_a	LUC	LUC_08	LOW	HIGH	LIGHT	1	49.00	LUCLIGHTHIGH	26
LYS_01_A_c	LYS	LYS_01	HIGH	HIGH	LIGHT	0	NA	LYSLIGHTHIGH	0
LYS_01_B_c	LYS	LYS_01	HIGH	HIGH	LIGHT	0	NA	LYSLIGHTHIGH	0
LYS_02_B_c	LYS	LYS_02	HIGH	HIGH	LIGHT	0	NA	LYSLIGHTHIGH	0
LYS_03_B_b	LYS	LYS_03	HIGH	HIGH	LIGHT	0	NA	LYSLIGHTHIGH	0
LYS_03_B_c	LYS	LYS_03	HIGH	HIGH	LIGHT	0	NA	LYSLIGHTHIGH	0
LYS_04_B_a	LYS	LYS_04	HIGH	HIGH	LIGHT	0	NA	LYSLIGHTHIGH	0
LYS_04_B_b	LYS	LYS_04	HIGH	HIGH	LIGHT	0	NA	LYSLIGHTHIGH	0
LYS_04_B_c	LYS	LYS_04	HIGH	HIGH	LIGHT	0	NA	LYSLIGHTHIGH	0
LYS_05_A_a	LYS	LYS_05	HIGH	HIGH	LIGHT	0	NA	LYSLIGHTHIGH	0
LYS_05_A_b	LYS	LYS_05	HIGH	HIGH	LIGHT	0	NA	LYSLIGHTHIGH	0
LYS_05_A_c	LYS	LYS_05	HIGH	HIGH	LIGHT	0	NA	LYSLIGHTHIGH	0
LYS_05_B_c	LYS	LYS_05	HIGH	HIGH	LIGHT	0	NA	LYSLIGHTHIGH	0
LYS_06_B_b	LYS	LYS_06	HIGH	HIGH	LIGHT	0	NA	LYSLIGHTHIGH	0
LYS_06_B_c	LYS	LYS_06	HIGH	HIGH	LIGHT	0	NA	LYSLIGHTHIGH	0
LYS_07_A_a	LYS	LYS_07	HIGH	HIGH	LIGHT	0	NA	LYSLIGHTHIGH	0
LYS_07_A_b	LYS	LYS_07	HIGH	HIGH	LIGHT	0	NA	LYSLIGHTHIGH	0
LYS_07_A_c	LYS	LYS_07	HIGH	HIGH	LIGHT	0	NA	LYSLIGHTHIGH	0
LYS_07_B_b	LYS	LYS_07	HIGH	HIGH	LIGHT	0	NA	LYSLIGHTHIGH	0
LYS_07_B_c	LYS	LYS_07	HIGH	HIGH	LIGHT	0	NA	LYSLIGHTHIGH	0
LYS_08_A_a	LYS	LYS_08	HIGH	HIGH	LIGHT	0	NA	LYSLIGHTHIGH	0
LYS_08_A_b	LYS	LYS_08	HIGH	HIGH	LIGHT	0	NA	LYSLIGHTHIGH	0
LYS_08_A_c	LYS	LYS_08	HIGH	HIGH	LIGHT	0	NA	LYSLIGHTHIGH	0
LYS_08_B_a	LYS	LYS_08	HIGH	HIGH	LIGHT	0	NA	LYSLIGHTHIGH	0
LYS_08_B_b	LYS	LYS_08	HIGH	HIGH	LIGHT	0	NA	LYSLIGHTHIGH	0
LYS_08_B_c	LYS	LYS_08	HIGH	HIGH	LIGHT	0	NA	LYSLIGHTHIGH	0
LYS_09_A_b	LYS	LYS_09	HIGH	HIGH	LIGHT	0	NA	LYSLIGHTHIGH	0
LYS_09_A_c	LYS	LYS_09	HIGH	HIGH	LIGHT	0	NA	LYSLIGHTHIGH	0
LYS_09_B_a	LYS	LYS_09	HIGH	HIGH	LIGHT	0	NA	LYSLIGHTHIGH	0
LYS_09_B_b	LYS	LYS_09	HIGH	HIGH	LIGHT	0	NA	LYSLIGHTHIGH	0
LYS_09_B_c	LYS	LYS_09	HIGH	HIGH	LIGHT	0	NA	LYSLIGHTHIGH	0
LYS_10_A_c	LYS	LYS_10	HIGH	HIGH	LIGHT	0	NA	LYSLIGHTHIGH	0
LYS_10_B_c	LYS	LYS_10	HIGH	HIGH	LIGHT	0	NA	LYSLIGHTHIGH	0
LYS_11_A_a	LYS	LYS_11	HIGH	HIGH	LIGHT	0	NA	LYSLIGHTHIGH	0
LYS_11_A_b	LYS	LYS_11	HIGH	HIGH	LIGHT	0	NA	LYSLIGHTHIGH	0
LYS_11_A_c	LYS	LYS_11	HIGH	HIGH	LIGHT	0	NA	LYSLIGHTHIGH	0
LYS_12_A_c	LYS	LYS_12	HIGH	HIGH	LIGHT	0	NA	LYSLIGHTHIGH	0
LYS_12_B_a	LYS	LYS_12	HIGH	HIGH	LIGHT	0	NA	LYSLIGHTHIGH	0
LYS_12_B_b	LYS	LYS_12	HIGH	HIGH	LIGHT	0	NA	LYSLIGHTHIGH	0
LYS_12_B_c	LYS	LYS_12	HIGH	HIGH	LIGHT	0	NA	LYSLIGHTHIGH	0
LYS_13_B_c	LYS	LYS_13	HIGH	HIGH	LIGHT	0	NA	LYSLIGHTHIGH	0
LYS_14_A_b	LYS	LYS_14	HIGH	HIGH	LIGHT	0	NA	LYSLIGHTHIGH	0
LYS_14_A_c	LYS	LYS_14	HIGH	HIGH	LIGHT	0	NA	LYSLIGHTHIGH	0
LYS_14_B_c	LYS	LYS_14	HIGH	HIGH	LIGHT	0	NA	LYSLIGHTHIGH	0
LYS_15_B_c	LYS	LYS_15	HIGH	HIGH	LIGHT	0	NA	LYSLIGHTHIGH	0
LYS_06_A_a	LYS	LYS_06	HIGH	HIGH	LIGHT	1	14.00	LYSLIGHTHIGH	1
LYS_10_A_a	LYS	LYS_10	HIGH	HIGH	LIGHT	1	14.00	LYSLIGHTHIGH	2
LYS_11_B_a	LYS	LYS_11	HIGH	HIGH	LIGHT	1	14.00	LYSLIGHTHIGH	3
LYS_15_A_a	LYS	LYS_15	HIGH	HIGH	LIGHT	1	14.00	LYSLIGHTHIGH	4
LYS_06_A_b	LYS	LYS_06	HIGH	HIGH	LIGHT	1	16.00	LYSLIGHTHIGH	5
LYS_15_A_b	LYS	LYS_15	HIGH	HIGH	LIGHT	1	18.00	LYSLIGHTHIGH	6
LYS_15_A_c	LYS	LYS_15	HIGH	HIGH	LIGHT	1	18.00	LYSLIGHTHIGH	7
LYS_02_B_a	LYS	LYS_02	HIGH	HIGH	LIGHT	1	32.00	LYSLIGHTHIGH	8
LYS_06_A_c	LYS	LYS_06	HIGH	HIGH	LIGHT	1	32.00	LYSLIGHTHIGH	9
LYS_10_A_b	LYS	LYS_10	HIGH	HIGH	LIGHT	1	32.00	LYSLIGHTHIGH	10
LYS_14_A_a	LYS	LYS_14	HIGH	HIGH	LIGHT	1	35.00	LYSLIGHTHIGH	11
LYS_02_A_a	LYS	LYS_02	HIGH	HIGH	LIGHT	1	37.00	LYSLIGHTHIGH	12
LYS_02_A_b	LYS	LYS_02	HIGH	HIGH	LIGHT	1	37.00	LYSLIGHTHIGH	13
LYS_02_B_b	LYS	LYS_02	HIGH	HIGH	LIGHT	1	37.00	LYSLIGHTHIGH	14
LYS_04_A_a	LYS	LYS_04	HIGH	HIGH	LIGHT	1	39.00	LYSLIGHTHIGH	15
LYS_04_A_b	LYS	LYS_04	HIGH	HIGH	LIGHT	1	39.00	LYSLIGHTHIGH	16
LYS_05_B_a	LYS	LYS_05	HIGH	HIGH	LIGHT	1	39.00	LYSLIGHTHIGH	17
LYS_07_B_a	LYS	LYS_07	HIGH	HIGH	LIGHT	1	39.00	LYSLIGHTHIGH	18
LYS_11_B_b	LYS	LYS_11	HIGH	HIGH	LIGHT	1	39.00	LYSLIGHTHIGH	19
LYS_13_A_a	LYS	LYS_13	HIGH	HIGH	LIGHT	1	39.00	LYSLIGHTHIGH	20
LYS_13_A_b	LYS	LYS_13	HIGH	HIGH	LIGHT	1	39.00	LYSLIGHTHIGH	21
LYS_13_A_c	LYS	LYS_13	HIGH	HIGH	LIGHT	1	39.00	LYSLIGHTHIGH	22
LYS_13_B_a	LYS	LYS_13	HIGH	HIGH	LIGHT	1	39.00	LYSLIGHTHIGH	23
LYS_01_A_a	LYS	LYS_01	HIGH	HIGH	LIGHT	1	42.00	LYSLIGHTHIGH	24
LYS_01_B_a	LYS	LYS_01	HIGH	HIGH	LIGHT	1	42.00	LYSLIGHTHIGH	25
LYS_03_B_a	LYS	LYS_03	HIGH	HIGH	LIGHT	1	42.00	LYSLIGHTHIGH	26
LYS_11_B_c	LYS	LYS_11	HIGH	HIGH	LIGHT	1	42.00	LYSLIGHTHIGH	27
LYS_12_A_a	LYS	LYS_12	HIGH	HIGH	LIGHT	1	42.00	LYSLIGHTHIGH	28
LYS_15_B_a	LYS	LYS_15	HIGH	HIGH	LIGHT	1	42.00	LYSLIGHTHIGH	29
LYS_15_B_b	LYS	LYS_15	HIGH	HIGH	LIGHT	1	42.00	LYSLIGHTHIGH	30
LYS_05_B_b	LYS	LYS_05	HIGH	HIGH	LIGHT	1	44.00	LYSLIGHTHIGH	31
LYS_06_B_a	LYS	LYS_06	HIGH	HIGH	LIGHT	1	44.00	LYSLIGHTHIGH	32
LYS_02_A_c	LYS	LYS_02	HIGH	HIGH	LIGHT	1	46.00	LYSLIGHTHIGH	33
LYS_03_A_a	LYS	LYS_03	HIGH	HIGH	LIGHT	1	46.00	LYSLIGHTHIGH	34
LYS_03_A_b	LYS	LYS_03	HIGH	HIGH	LIGHT	1	46.00	LYSLIGHTHIGH	35
LYS_03_A_c	LYS	LYS_03	HIGH	HIGH	LIGHT	1	46.00	LYSLIGHTHIGH	36
LYS_04_A_c	LYS	LYS_04	HIGH	HIGH	LIGHT	1	46.00	LYSLIGHTHIGH	37
LYS_04_A_d	LYS	LYS_04	HIGH	HIGH	LIGHT	1	46.00	LYSLIGHTHIGH	38
LYS_09_A_a	LYS	LYS_09	HIGH	HIGH	LIGHT	1	46.00	LYSLIGHTHIGH	39
LYS_13_B_b	LYS	LYS_13	HIGH	HIGH	LIGHT	1	46.00	LYSLIGHTHIGH	40
LYS_14_B_a	LYS	LYS_14	HIGH	HIGH	LIGHT	1	46.00	LYSLIGHTHIGH	41
LYS_14_B_b	LYS	LYS_14	HIGH	HIGH	LIGHT	1	46.00	LYSLIGHTHIGH	42
LYS_01_A_b	LYS	LYS_01	HIGH	HIGH	LIGHT	1	49.00	LYSLIGHTHIGH	43
LYS_01_B_b	LYS	LYS_01	HIGH	HIGH	LIGHT	1	49.00	LYSLIGHTHIGH	44
LYS_10_B_a	LYS	LYS_10	HIGH	HIGH	LIGHT	1	51.00	LYSLIGHTHIGH	45
LYS_10_B_b	LYS	LYS_10	HIGH	HIGH	LIGHT	1	51.00	LYSLIGHTHIGH	46
LYS_12_A_b	LYS	LYS_12	HIGH	HIGH	LIGHT	1	51.00	LYSLIGHTHIGH	47
MAR_01_A_a	MAR	MAR_01	HIGH	HIGH	LIGHT	0	NA	MARLIGHTHIGH	0
MAR_01_A_b	MAR	MAR_01	HIGH	HIGH	LIGHT	0	NA	MARLIGHTHIGH	0
MAR_01_A_c	MAR	MAR_01	HIGH	HIGH	LIGHT	0	NA	MARLIGHTHIGH	0
MAR_01_B_a	MAR	MAR_01	HIGH	HIGH	LIGHT	0	NA	MARLIGHTHIGH	0
MAR_01_B_b	MAR	MAR_01	HIGH	HIGH	LIGHT	0	NA	MARLIGHTHIGH	0
MAR_01_B_c	MAR	MAR_01	HIGH	HIGH	LIGHT	0	NA	MARLIGHTHIGH	0
MAR_02_A_a	MAR	MAR_02	HIGH	HIGH	LIGHT	0	NA	MARLIGHTHIGH	0
MAR_02_A_b	MAR	MAR_02	HIGH	HIGH	LIGHT	0	NA	MARLIGHTHIGH	0
MAR_02_A_c	MAR	MAR_02	HIGH	HIGH	LIGHT	0	NA	MARLIGHTHIGH	0
MAR_02_B_c	MAR	MAR_02	HIGH	HIGH	LIGHT	0	NA	MARLIGHTHIGH	0
MAR_03_A_b	MAR	MAR_03	HIGH	HIGH	LIGHT	0	NA	MARLIGHTHIGH	0
MAR_03_A_c	MAR	MAR_03	HIGH	HIGH	LIGHT	0	NA	MARLIGHTHIGH	0
MAR_03_B_a	MAR	MAR_03	HIGH	HIGH	LIGHT	0	NA	MARLIGHTHIGH	0
MAR_03_B_b	MAR	MAR_03	HIGH	HIGH	LIGHT	0	NA	MARLIGHTHIGH	0
MAR_03_B_c	MAR	MAR_03	HIGH	HIGH	LIGHT	0	NA	MARLIGHTHIGH	0
MAR_04_A_c	MAR	MAR_04	HIGH	HIGH	LIGHT	0	NA	MARLIGHTHIGH	0
MAR_04_B_b	MAR	MAR_04	HIGH	HIGH	LIGHT	0	NA	MARLIGHTHIGH	0
MAR_04_B_c	MAR	MAR_04	HIGH	HIGH	LIGHT	0	NA	MARLIGHTHIGH	0
MAR_05_A_b	MAR	MAR_05	HIGH	HIGH	LIGHT	0	NA	MARLIGHTHIGH	0
MAR_05_A_c	MAR	MAR_05	HIGH	HIGH	LIGHT	0	NA	MARLIGHTHIGH	0
MAR_06_A_b	MAR	MAR_06	HIGH	HIGH	LIGHT	0	NA	MARLIGHTHIGH	0
MAR_06_A_c	MAR	MAR_06	HIGH	HIGH	LIGHT	0	NA	MARLIGHTHIGH	0
MAR_06_B_b	MAR	MAR_06	HIGH	HIGH	LIGHT	0	NA	MARLIGHTHIGH	0
MAR_06_B_c	MAR	MAR_06	HIGH	HIGH	LIGHT	0	NA	MARLIGHTHIGH	0
MAR_07_A_c	MAR	MAR_07	HIGH	HIGH	LIGHT	0	NA	MARLIGHTHIGH	0
MAR_07_B_a	MAR	MAR_07	HIGH	HIGH	LIGHT	0	NA	MARLIGHTHIGH	0
MAR_07_B_b	MAR	MAR_07	HIGH	HIGH	LIGHT	0	NA	MARLIGHTHIGH	0
MAR_07_B_c	MAR	MAR_07	HIGH	HIGH	LIGHT	0	NA	MARLIGHTHIGH	0
MAR_08_A_b	MAR	MAR_08	HIGH	HIGH	LIGHT	0	NA	MARLIGHTHIGH	0
MAR_08_A_c	MAR	MAR_08	HIGH	HIGH	LIGHT	0	NA	MARLIGHTHIGH	0
MAR_08_B_a	MAR	MAR_08	HIGH	HIGH	LIGHT	0	NA	MARLIGHTHIGH	0
MAR_08_B_b	MAR	MAR_08	HIGH	HIGH	LIGHT	0	NA	MARLIGHTHIGH	0
MAR_08_B_c	MAR	MAR_08	HIGH	HIGH	LIGHT	0	NA	MARLIGHTHIGH	0
MAR_09_A_b	MAR	MAR_09	HIGH	HIGH	LIGHT	0	NA	MARLIGHTHIGH	0
MAR_09_A_c	MAR	MAR_09	HIGH	HIGH	LIGHT	0	NA	MARLIGHTHIGH	0
MAR_09_B_a	MAR	MAR_09	HIGH	HIGH	LIGHT	0	NA	MARLIGHTHIGH	0
MAR_09_B_b	MAR	MAR_09	HIGH	HIGH	LIGHT	0	NA	MARLIGHTHIGH	0
MAR_09_B_c	MAR	MAR_09	HIGH	HIGH	LIGHT	0	NA	MARLIGHTHIGH	0
MAR_10_A_b	MAR	MAR_10	HIGH	HIGH	LIGHT	0	NA	MARLIGHTHIGH	0
MAR_10_A_c	MAR	MAR_10	HIGH	HIGH	LIGHT	0	NA	MARLIGHTHIGH	0
MAR_10_B_b	MAR	MAR_10	HIGH	HIGH	LIGHT	0	NA	MARLIGHTHIGH	0
MAR_10_B_c	MAR	MAR_10	HIGH	HIGH	LIGHT	0	NA	MARLIGHTHIGH	0
MAR_11_A_a	MAR	MAR_11	HIGH	HIGH	LIGHT	0	NA	MARLIGHTHIGH	0
MAR_11_A_b	MAR	MAR_11	HIGH	HIGH	LIGHT	0	NA	MARLIGHTHIGH	0
MAR_11_A_c	MAR	MAR_11	HIGH	HIGH	LIGHT	0	NA	MARLIGHTHIGH	0
MAR_11_B_b	MAR	MAR_11	HIGH	HIGH	LIGHT	0	NA	MARLIGHTHIGH	0
MAR_11_B_c	MAR	MAR_11	HIGH	HIGH	LIGHT	0	NA	MARLIGHTHIGH	0
MAR_12_A_a	MAR	MAR_12	HIGH	HIGH	LIGHT	0	NA	MARLIGHTHIGH	0
MAR_12_A_b	MAR	MAR_12	HIGH	HIGH	LIGHT	0	NA	MARLIGHTHIGH	0
MAR_12_A_c	MAR	MAR_12	HIGH	HIGH	LIGHT	0	NA	MARLIGHTHIGH	0
MAR_12_B_b	MAR	MAR_12	HIGH	HIGH	LIGHT	0	NA	MARLIGHTHIGH	0
MAR_12_B_c	MAR	MAR_12	HIGH	HIGH	LIGHT	0	NA	MARLIGHTHIGH	0
MAR_13_B_a	MAR	MAR_13	HIGH	HIGH	LIGHT	0	NA	MARLIGHTHIGH	0
MAR_13_B_b	MAR	MAR_13	HIGH	HIGH	LIGHT	0	NA	MARLIGHTHIGH	0
MAR_13_B_c	MAR	MAR_13	HIGH	HIGH	LIGHT	0	NA	MARLIGHTHIGH	0
MAR_14_A_a	MAR	MAR_14	HIGH	HIGH	LIGHT	0	NA	MARLIGHTHIGH	0
MAR_14_A_b	MAR	MAR_14	HIGH	HIGH	LIGHT	0	NA	MARLIGHTHIGH	0
MAR_14_A_c	MAR	MAR_14	HIGH	HIGH	LIGHT	0	NA	MARLIGHTHIGH	0
MAR_14_B_b	MAR	MAR_14	HIGH	HIGH	LIGHT	0	NA	MARLIGHTHIGH	0
MAR_14_B_c	MAR	MAR_14	HIGH	HIGH	LIGHT	0	NA	MARLIGHTHIGH	0
MAR_15_A_b	MAR	MAR_15	HIGH	HIGH	LIGHT	0	NA	MARLIGHTHIGH	0
MAR_15_A_c	MAR	MAR_15	HIGH	HIGH	LIGHT	0	NA	MARLIGHTHIGH	0
MAR_02_B_a	MAR	MAR_02	HIGH	HIGH	LIGHT	1	14.00	MARLIGHTHIGH	1
MAR_04_A_a	MAR	MAR_04	HIGH	HIGH	LIGHT	1	14.00	MARLIGHTHIGH	2
MAR_04_A_b	MAR	MAR_04	HIGH	HIGH	LIGHT	1	14.00	MARLIGHTHIGH	3
MAR_07_A_a	MAR	MAR_07	HIGH	HIGH	LIGHT	1	14.00	MARLIGHTHIGH	4
MAR_09_A_a	MAR	MAR_09	HIGH	HIGH	LIGHT	1	14.00	MARLIGHTHIGH	5
MAR_11_B_a	MAR	MAR_11	HIGH	HIGH	LIGHT	1	14.00	MARLIGHTHIGH	6
MAR_15_A_a	MAR	MAR_15	HIGH	HIGH	LIGHT	1	14.00	MARLIGHTHIGH	7
MAR_15_B_a	MAR	MAR_15	HIGH	HIGH	LIGHT	1	14.00	MARLIGHTHIGH	8
MAR_15_B_b	MAR	MAR_15	HIGH	HIGH	LIGHT	1	14.00	MARLIGHTHIGH	9
MAR_15_B_c	MAR	MAR_15	HIGH	HIGH	LIGHT	1	14.00	MARLIGHTHIGH	10
MAR_06_A_a	MAR	MAR_06	HIGH	HIGH	LIGHT	1	16.00	MARLIGHTHIGH	11
MAR_14_B_a	MAR	MAR_14	HIGH	HIGH	LIGHT	1	16.00	MARLIGHTHIGH	12
MAR_10_A_a	MAR	MAR_10	HIGH	HIGH	LIGHT	1	32.00	MARLIGHTHIGH	13
MAR_04_B_a	MAR	MAR_04	HIGH	HIGH	LIGHT	1	37.00	MARLIGHTHIGH	14
MAR_05_A_a	MAR	MAR_05	HIGH	HIGH	LIGHT	1	39.00	MARLIGHTHIGH	15
MAR_05_B_a	MAR	MAR_05	HIGH	HIGH	LIGHT	1	39.00	MARLIGHTHIGH	16
MAR_05_B_b	MAR	MAR_05	HIGH	HIGH	LIGHT	1	39.00	MARLIGHTHIGH	17
MAR_06_B_a	MAR	MAR_06	HIGH	HIGH	LIGHT	1	39.00	MARLIGHTHIGH	18
MAR_07_A_b	MAR	MAR_07	HIGH	HIGH	LIGHT	1	39.00	MARLIGHTHIGH	19
MAR_13_A_a	MAR	MAR_13	HIGH	HIGH	LIGHT	1	39.00	MARLIGHTHIGH	20
MAR_02_B_b	MAR	MAR_02	HIGH	HIGH	LIGHT	1	42.00	MARLIGHTHIGH	21
MAR_12_B_a	MAR	MAR_12	HIGH	HIGH	LIGHT	1	42.00	MARLIGHTHIGH	22
MAR_08_A_a	MAR	MAR_08	HIGH	HIGH	LIGHT	1	44.00	MARLIGHTHIGH	23
MAR_10_B_a	MAR	MAR_10	HIGH	HIGH	LIGHT	1	44.00	MARLIGHTHIGH	24
MAR_13_A_b	MAR	MAR_13	HIGH	HIGH	LIGHT	1	44.00	MARLIGHTHIGH	25
MAR_03_A_a	MAR	MAR_03	HIGH	HIGH	LIGHT	1	46.00	MARLIGHTHIGH	26
MAR_05_B_c	MAR	MAR_05	HIGH	HIGH	LIGHT	1	46.00	MARLIGHTHIGH	27
MAR_13_A_c	MAR	MAR_13	HIGH	HIGH	LIGHT	1	49.00	MARLIGHTHIGH	28
MIJ_01_A_b	MIJ	MIJ_01	HIGH	HIGH	LIGHT	0	NA	MIJLIGHTHIGH	0
MIJ_01_A_c	MIJ	MIJ_01	HIGH	HIGH	LIGHT	0	NA	MIJLIGHTHIGH	0
MIJ_01_B_b	MIJ	MIJ_01	HIGH	HIGH	LIGHT	0	NA	MIJLIGHTHIGH	0
MIJ_01_B_c	MIJ	MIJ_01	HIGH	HIGH	LIGHT	0	NA	MIJLIGHTHIGH	0
MIJ_02_A_b	MIJ	MIJ_02	HIGH	HIGH	LIGHT	0	NA	MIJLIGHTHIGH	0
MIJ_02_A_c	MIJ	MIJ_02	HIGH	HIGH	LIGHT	0	NA	MIJLIGHTHIGH	0
MIJ_02_B_b	MIJ	MIJ_02	HIGH	HIGH	LIGHT	0	NA	MIJLIGHTHIGH	0
MIJ_02_B_c	MIJ	MIJ_02	HIGH	HIGH	LIGHT	0	NA	MIJLIGHTHIGH	0
MIJ_03_A_b	MIJ	MIJ_03	HIGH	HIGH	LIGHT	0	NA	MIJLIGHTHIGH	0
MIJ_03_A_c	MIJ	MIJ_03	HIGH	HIGH	LIGHT	0	NA	MIJLIGHTHIGH	0
MIJ_03_B_b	MIJ	MIJ_03	HIGH	HIGH	LIGHT	0	NA	MIJLIGHTHIGH	0
MIJ_03_B_c	MIJ	MIJ_03	HIGH	HIGH	LIGHT	0	NA	MIJLIGHTHIGH	0
MIJ_04_A_c	MIJ	MIJ_04	HIGH	HIGH	LIGHT	0	NA	MIJLIGHTHIGH	0
MIJ_04_B_a	MIJ	MIJ_04	HIGH	HIGH	LIGHT	0	NA	MIJLIGHTHIGH	0
MIJ_04_B_b	MIJ	MIJ_04	HIGH	HIGH	LIGHT	0	NA	MIJLIGHTHIGH	0
MIJ_04_B_c	MIJ	MIJ_04	HIGH	HIGH	LIGHT	0	NA	MIJLIGHTHIGH	0
MIJ_05_A_a	MIJ	MIJ_05	HIGH	HIGH	LIGHT	0	NA	MIJLIGHTHIGH	0
MIJ_05_A_b	MIJ	MIJ_05	HIGH	HIGH	LIGHT	0	NA	MIJLIGHTHIGH	0
MIJ_05_A_c	MIJ	MIJ_05	HIGH	HIGH	LIGHT	0	NA	MIJLIGHTHIGH	0
MIJ_05_B_a	MIJ	MIJ_05	HIGH	HIGH	LIGHT	0	NA	MIJLIGHTHIGH	0
MIJ_05_B_b	MIJ	MIJ_05	HIGH	HIGH	LIGHT	0	NA	MIJLIGHTHIGH	0
MIJ_05_B_c	MIJ	MIJ_05	HIGH	HIGH	LIGHT	0	NA	MIJLIGHTHIGH	0
MIJ_06_A_a	MIJ	MIJ_06	HIGH	HIGH	LIGHT	0	NA	MIJLIGHTHIGH	0
MIJ_06_A_b	MIJ	MIJ_06	HIGH	HIGH	LIGHT	0	NA	MIJLIGHTHIGH	0
MIJ_06_A_c	MIJ	MIJ_06	HIGH	HIGH	LIGHT	0	NA	MIJLIGHTHIGH	0
MIJ_06_B_a	MIJ	MIJ_06	HIGH	HIGH	LIGHT	0	NA	MIJLIGHTHIGH	0
MIJ_06_B_b	MIJ	MIJ_06	HIGH	HIGH	LIGHT	0	NA	MIJLIGHTHIGH	0
MIJ_06_B_c	MIJ	MIJ_06	HIGH	HIGH	LIGHT	0	NA	MIJLIGHTHIGH	0
MIJ_07_A_a	MIJ	MIJ_07	HIGH	HIGH	LIGHT	0	NA	MIJLIGHTHIGH	0
MIJ_07_A_b	MIJ	MIJ_07	HIGH	HIGH	LIGHT	0	NA	MIJLIGHTHIGH	0
MIJ_07_A_c	MIJ	MIJ_07	HIGH	HIGH	LIGHT	0	NA	MIJLIGHTHIGH	0
MIJ_07_B_b	MIJ	MIJ_07	HIGH	HIGH	LIGHT	0	NA	MIJLIGHTHIGH	0
MIJ_07_B_c	MIJ	MIJ_07	HIGH	HIGH	LIGHT	0	NA	MIJLIGHTHIGH	0
MIJ_08_A_b	MIJ	MIJ_08	HIGH	HIGH	LIGHT	0	NA	MIJLIGHTHIGH	0
MIJ_08_A_c	MIJ	MIJ_08	HIGH	HIGH	LIGHT	0	NA	MIJLIGHTHIGH	0
MIJ_08_B_c	MIJ	MIJ_08	HIGH	HIGH	LIGHT	0	NA	MIJLIGHTHIGH	0
MIJ_09_A_a	MIJ	MIJ_09	HIGH	HIGH	LIGHT	0	NA	MIJLIGHTHIGH	0
MIJ_09_A_b	MIJ	MIJ_09	HIGH	HIGH	LIGHT	0	NA	MIJLIGHTHIGH	0
MIJ_09_A_c	MIJ	MIJ_09	HIGH	HIGH	LIGHT	0	NA	MIJLIGHTHIGH	0
MIJ_09_B_b	MIJ	MIJ_09	HIGH	HIGH	LIGHT	0	NA	MIJLIGHTHIGH	0
MIJ_09_B_c	MIJ	MIJ_09	HIGH	HIGH	LIGHT	0	NA	MIJLIGHTHIGH	0
MIJ_10_A_b	MIJ	MIJ_10	HIGH	HIGH	LIGHT	0	NA	MIJLIGHTHIGH	0
MIJ_10_A_c	MIJ	MIJ_10	HIGH	HIGH	LIGHT	0	NA	MIJLIGHTHIGH	0
MIJ_10_B_a	MIJ	MIJ_10	HIGH	HIGH	LIGHT	0	NA	MIJLIGHTHIGH	0
MIJ_10_B_b	MIJ	MIJ_10	HIGH	HIGH	LIGHT	0	NA	MIJLIGHTHIGH	0
MIJ_10_B_c	MIJ	MIJ_10	HIGH	HIGH	LIGHT	0	NA	MIJLIGHTHIGH	0
MIJ_11_A_a	MIJ	MIJ_11	HIGH	HIGH	LIGHT	0	NA	MIJLIGHTHIGH	0
MIJ_11_A_b	MIJ	MIJ_11	HIGH	HIGH	LIGHT	0	NA	MIJLIGHTHIGH	0
MIJ_11_A_c	MIJ	MIJ_11	HIGH	HIGH	LIGHT	0	NA	MIJLIGHTHIGH	0
MIJ_11_B_a	MIJ	MIJ_11	HIGH	HIGH	LIGHT	0	NA	MIJLIGHTHIGH	0
MIJ_11_B_b	MIJ	MIJ_11	HIGH	HIGH	LIGHT	0	NA	MIJLIGHTHIGH	0
MIJ_11_B_c	MIJ	MIJ_11	HIGH	HIGH	LIGHT	0	NA	MIJLIGHTHIGH	0
MIJ_12_A_b	MIJ	MIJ_12	HIGH	HIGH	LIGHT	0	NA	MIJLIGHTHIGH	0
MIJ_12_A_c	MIJ	MIJ_12	HIGH	HIGH	LIGHT	0	NA	MIJLIGHTHIGH	0
MIJ_12_B_c	MIJ	MIJ_12	HIGH	HIGH	LIGHT	0	NA	MIJLIGHTHIGH	0
MIJ_13_A_b	MIJ	MIJ_13	HIGH	HIGH	LIGHT	0	NA	MIJLIGHTHIGH	0
MIJ_13_A_c	MIJ	MIJ_13	HIGH	HIGH	LIGHT	0	NA	MIJLIGHTHIGH	0
MIJ_13_B_b	MIJ	MIJ_13	HIGH	HIGH	LIGHT	0	NA	MIJLIGHTHIGH	0
MIJ_13_B_c	MIJ	MIJ_13	HIGH	HIGH	LIGHT	0	NA	MIJLIGHTHIGH	0
MIJ_10_A_a	MIJ	MIJ_10	HIGH	HIGH	LIGHT	1	14.00	MIJLIGHTHIGH	1
MIJ_12_B_a	MIJ	MIJ_12	HIGH	HIGH	LIGHT	1	32.00	MIJLIGHTHIGH	2
MIJ_13_A_a	MIJ	MIJ_13	HIGH	HIGH	LIGHT	1	32.00	MIJLIGHTHIGH	3
MIJ_02_B_a	MIJ	MIJ_02	HIGH	HIGH	LIGHT	1	35.00	MIJLIGHTHIGH	4
MIJ_03_A_a	MIJ	MIJ_03	HIGH	HIGH	LIGHT	1	35.00	MIJLIGHTHIGH	5
MIJ_08_B_a	MIJ	MIJ_08	HIGH	HIGH	LIGHT	1	35.00	MIJLIGHTHIGH	6
MIJ_04_A_a	MIJ	MIJ_04	HIGH	HIGH	LIGHT	1	37.00	MIJLIGHTHIGH	7
MIJ_01_A_a	MIJ	MIJ_01	HIGH	HIGH	LIGHT	1	39.00	MIJLIGHTHIGH	8
MIJ_01_B_a	MIJ	MIJ_01	HIGH	HIGH	LIGHT	1	39.00	MIJLIGHTHIGH	9
MIJ_03_B_a	MIJ	MIJ_03	HIGH	HIGH	LIGHT	1	39.00	MIJLIGHTHIGH	10
MIJ_07_B_a	MIJ	MIJ_07	HIGH	HIGH	LIGHT	1	39.00	MIJLIGHTHIGH	11
MIJ_08_B_b	MIJ	MIJ_08	HIGH	HIGH	LIGHT	1	39.00	MIJLIGHTHIGH	12
MIJ_09_B_a	MIJ	MIJ_09	HIGH	HIGH	LIGHT	1	39.00	MIJLIGHTHIGH	13
MIJ_12_B_b	MIJ	MIJ_12	HIGH	HIGH	LIGHT	1	39.00	MIJLIGHTHIGH	14
MIJ_13_B_a	MIJ	MIJ_13	HIGH	HIGH	LIGHT	1	39.00	MIJLIGHTHIGH	15
MIJ_04_A_b	MIJ	MIJ_04	HIGH	HIGH	LIGHT	1	44.00	MIJLIGHTHIGH	16
MIJ_12_A_a	MIJ	MIJ_12	HIGH	HIGH	LIGHT	1	44.00	MIJLIGHTHIGH	17
MIJ_02_A_a	MIJ	MIJ_02	HIGH	HIGH	LIGHT	1	46.00	MIJLIGHTHIGH	18
MIJ_08_A_a	MIJ	MIJ_08	HIGH	HIGH	LIGHT	1	46.00	MIJLIGHTHIGH	19
MON_01_A_a	MON	MON_01	HIGH	HIGH	LIGHT	0	NA	MONLIGHTHIGH	0
MON_01_A_b	MON	MON_01	HIGH	HIGH	LIGHT	0	NA	MONLIGHTHIGH	0
MON_01_A_c	MON	MON_01	HIGH	HIGH	LIGHT	0	NA	MONLIGHTHIGH	0
MON_01_B_b	MON	MON_01	HIGH	HIGH	LIGHT	0	NA	MONLIGHTHIGH	0
MON_01_B_c	MON	MON_01	HIGH	HIGH	LIGHT	0	NA	MONLIGHTHIGH	0
MON_02_A_c	MON	MON_02	HIGH	HIGH	LIGHT	0	NA	MONLIGHTHIGH	0
MON_02_B_a	MON	MON_02	HIGH	HIGH	LIGHT	0	NA	MONLIGHTHIGH	0
MON_02_B_b	MON	MON_02	HIGH	HIGH	LIGHT	0	NA	MONLIGHTHIGH	0
MON_02_B_c	MON	MON_02	HIGH	HIGH	LIGHT	0	NA	MONLIGHTHIGH	0
MON_03_A_c	MON	MON_03	HIGH	HIGH	LIGHT	0	NA	MONLIGHTHIGH	0
MON_04_A_a	MON	MON_04	HIGH	HIGH	LIGHT	0	NA	MONLIGHTHIGH	0
MON_04_A_b	MON	MON_04	HIGH	HIGH	LIGHT	0	NA	MONLIGHTHIGH	0
MON_04_A_c	MON	MON_04	HIGH	HIGH	LIGHT	0	NA	MONLIGHTHIGH	0
MON_04_B_c	MON	MON_04	HIGH	HIGH	LIGHT	0	NA	MONLIGHTHIGH	0
MON_05_A_a	MON	MON_05	HIGH	HIGH	LIGHT	0	NA	MONLIGHTHIGH	0
MON_05_A_b	MON	MON_05	HIGH	HIGH	LIGHT	0	NA	MONLIGHTHIGH	0
MON_05_A_c	MON	MON_05	HIGH	HIGH	LIGHT	0	NA	MONLIGHTHIGH	0
MON_05_B_b	MON	MON_05	HIGH	HIGH	LIGHT	0	NA	MONLIGHTHIGH	0
MON_05_B_c	MON	MON_05	HIGH	HIGH	LIGHT	0	NA	MONLIGHTHIGH	0
MON_06_A_b	MON	MON_06	HIGH	HIGH	LIGHT	0	NA	MONLIGHTHIGH	0
MON_06_A_c	MON	MON_06	HIGH	HIGH	LIGHT	0	NA	MONLIGHTHIGH	0
MON_06_B_c	MON	MON_06	HIGH	HIGH	LIGHT	0	NA	MONLIGHTHIGH	0
MON_07_A_b	MON	MON_07	HIGH	HIGH	LIGHT	0	NA	MONLIGHTHIGH	0
MON_07_A_c	MON	MON_07	HIGH	HIGH	LIGHT	0	NA	MONLIGHTHIGH	0
MON_07_B_b	MON	MON_07	HIGH	HIGH	LIGHT	0	NA	MONLIGHTHIGH	0
MON_07_B_c	MON	MON_07	HIGH	HIGH	LIGHT	0	NA	MONLIGHTHIGH	0
MON_08_A_c	MON	MON_08	HIGH	HIGH	LIGHT	0	NA	MONLIGHTHIGH	0
MON_09_A_a	MON	MON_09	HIGH	HIGH	LIGHT	0	NA	MONLIGHTHIGH	0
MON_09_A_b	MON	MON_09	HIGH	HIGH	LIGHT	0	NA	MONLIGHTHIGH	0
MON_09_A_c	MON	MON_09	HIGH	HIGH	LIGHT	0	NA	MONLIGHTHIGH	0
MON_09_B_b	MON	MON_09	HIGH	HIGH	LIGHT	0	NA	MONLIGHTHIGH	0
MON_09_B_c	MON	MON_09	HIGH	HIGH	LIGHT	0	NA	MONLIGHTHIGH	0
MON_10_A_c	MON	MON_10	HIGH	HIGH	LIGHT	0	NA	MONLIGHTHIGH	0
MON_11_A_b	MON	MON_11	HIGH	HIGH	LIGHT	0	NA	MONLIGHTHIGH	0
MON_11_A_c	MON	MON_11	HIGH	HIGH	LIGHT	0	NA	MONLIGHTHIGH	0
MON_11_B_a	MON	MON_11	HIGH	HIGH	LIGHT	0	NA	MONLIGHTHIGH	0
MON_11_B_b	MON	MON_11	HIGH	HIGH	LIGHT	0	NA	MONLIGHTHIGH	0
MON_11_B_c	MON	MON_11	HIGH	HIGH	LIGHT	0	NA	MONLIGHTHIGH	0
MON_12_A_a	MON	MON_12	HIGH	HIGH	LIGHT	0	NA	MONLIGHTHIGH	0
MON_12_A_b	MON	MON_12	HIGH	HIGH	LIGHT	0	NA	MONLIGHTHIGH	0
MON_12_A_c	MON	MON_12	HIGH	HIGH	LIGHT	0	NA	MONLIGHTHIGH	0
MON_12_B_b	MON	MON_12	HIGH	HIGH	LIGHT	0	NA	MONLIGHTHIGH	0
MON_12_B_c	MON	MON_12	HIGH	HIGH	LIGHT	0	NA	MONLIGHTHIGH	0
MON_13_A_b	MON	MON_13	HIGH	HIGH	LIGHT	0	NA	MONLIGHTHIGH	0
MON_13_A_c	MON	MON_13	HIGH	HIGH	LIGHT	0	NA	MONLIGHTHIGH	0
MON_13_B_b	MON	MON_13	HIGH	HIGH	LIGHT	0	NA	MONLIGHTHIGH	0
MON_13_B_c	MON	MON_13	HIGH	HIGH	LIGHT	0	NA	MONLIGHTHIGH	0
MON_14_A_b	MON	MON_14	HIGH	HIGH	LIGHT	0	NA	MONLIGHTHIGH	0
MON_14_A_c	MON	MON_14	HIGH	HIGH	LIGHT	0	NA	MONLIGHTHIGH	0
MON_15_A_b	MON	MON_15	HIGH	HIGH	LIGHT	0	NA	MONLIGHTHIGH	0
MON_15_A_c	MON	MON_15	HIGH	HIGH	LIGHT	0	NA	MONLIGHTHIGH	0
MON_15_B_b	MON	MON_15	HIGH	HIGH	LIGHT	0	NA	MONLIGHTHIGH	0
MON_15_B_c	MON	MON_15	HIGH	HIGH	LIGHT	0	NA	MONLIGHTHIGH	0
MON_15_B_a	MON	MON_15	HIGH	HIGH	LIGHT	1	10.00	MONLIGHTHIGH	1
MON_01_B_a	MON	MON_01	HIGH	HIGH	LIGHT	1	14.00	MONLIGHTHIGH	2
MON_02_A_a	MON	MON_02	HIGH	HIGH	LIGHT	1	14.00	MONLIGHTHIGH	3
MON_04_B_a	MON	MON_04	HIGH	HIGH	LIGHT	1	14.00	MONLIGHTHIGH	4
MON_04_B_b	MON	MON_04	HIGH	HIGH	LIGHT	1	14.00	MONLIGHTHIGH	5
MON_07_A_a	MON	MON_07	HIGH	HIGH	LIGHT	1	14.00	MONLIGHTHIGH	6
MON_11_A_a	MON	MON_11	HIGH	HIGH	LIGHT	1	14.00	MONLIGHTHIGH	7
MON_14_A_a	MON	MON_14	HIGH	HIGH	LIGHT	1	14.00	MONLIGHTHIGH	8
MON_14_B_a	MON	MON_14	HIGH	HIGH	LIGHT	1	14.00	MONLIGHTHIGH	9
MON_14_B_b	MON	MON_14	HIGH	HIGH	LIGHT	1	14.00	MONLIGHTHIGH	10
MON_06_B_a	MON	MON_06	HIGH	HIGH	LIGHT	1	16.00	MONLIGHTHIGH	11
MON_06_B_b	MON	MON_06	HIGH	HIGH	LIGHT	1	16.00	MONLIGHTHIGH	12
MON_10_B_a	MON	MON_10	HIGH	HIGH	LIGHT	1	23.00	MONLIGHTHIGH	13
MON_10_B_b	MON	MON_10	HIGH	HIGH	LIGHT	1	28.00	MONLIGHTHIGH	14
MON_02_A_b	MON	MON_02	HIGH	HIGH	LIGHT	1	32.00	MONLIGHTHIGH	15
MON_03_A_a	MON	MON_03	HIGH	HIGH	LIGHT	1	35.00	MONLIGHTHIGH	16
MON_03_B_a	MON	MON_03	HIGH	HIGH	LIGHT	1	35.00	MONLIGHTHIGH	17
MON_07_B_a	MON	MON_07	HIGH	HIGH	LIGHT	1	35.00	MONLIGHTHIGH	18
MON_08_B_a	MON	MON_08	HIGH	HIGH	LIGHT	1	35.00	MONLIGHTHIGH	19
MON_14_B_c	MON	MON_14	HIGH	HIGH	LIGHT	1	35.00	MONLIGHTHIGH	20
MON_08_B_b	MON	MON_08	HIGH	HIGH	LIGHT	1	37.00	MONLIGHTHIGH	21
MON_10_A_a	MON	MON_10	HIGH	HIGH	LIGHT	1	37.00	MONLIGHTHIGH	22
MON_10_A_b	MON	MON_10	HIGH	HIGH	LIGHT	1	37.00	MONLIGHTHIGH	23
MON_13_B_a	MON	MON_13	HIGH	HIGH	LIGHT	1	37.00	MONLIGHTHIGH	24
MON_03_A_b	MON	MON_03	HIGH	HIGH	LIGHT	1	39.00	MONLIGHTHIGH	25
MON_05_B_a	MON	MON_05	HIGH	HIGH	LIGHT	1	39.00	MONLIGHTHIGH	26
MON_09_B_a	MON	MON_09	HIGH	HIGH	LIGHT	1	39.00	MONLIGHTHIGH	27
MON_10_B_c	MON	MON_10	HIGH	HIGH	LIGHT	1	39.00	MONLIGHTHIGH	28
MON_03_B_b	MON	MON_03	HIGH	HIGH	LIGHT	1	42.00	MONLIGHTHIGH	29
MON_08_B_c	MON	MON_08	HIGH	HIGH	LIGHT	1	42.00	MONLIGHTHIGH	30
MON_12_B_a	MON	MON_12	HIGH	HIGH	LIGHT	1	42.00	MONLIGHTHIGH	31
MON_03_B_c	MON	MON_03	HIGH	HIGH	LIGHT	1	46.00	MONLIGHTHIGH	32
MON_06_A_a	MON	MON_06	HIGH	HIGH	LIGHT	1	46.00	MONLIGHTHIGH	33
MON_08_A_a	MON	MON_08	HIGH	HIGH	LIGHT	1	46.00	MONLIGHTHIGH	34
MON_08_A_b	MON	MON_08	HIGH	HIGH	LIGHT	1	46.00	MONLIGHTHIGH	35
MON_10_B_d	MON	MON_10	HIGH	HIGH	LIGHT	1	46.00	MONLIGHTHIGH	36
MON_13_A_a	MON	MON_13	HIGH	HIGH	LIGHT	1	46.00	MONLIGHTHIGH	37
MON_15_A_a	MON	MON_15	HIGH	HIGH	LIGHT	1	49.00	MONLIGHTHIGH	38
PAR_01_A_a	PAR	PAR_01	HIGH	HIGH	LIGHT	0	NA	PARLIGHTHIGH	0
PAR_01_A_b	PAR	PAR_01	HIGH	HIGH	LIGHT	0	NA	PARLIGHTHIGH	0
PAR_01_A_c	PAR	PAR_01	HIGH	HIGH	LIGHT	0	NA	PARLIGHTHIGH	0
PAR_01_B_a	PAR	PAR_01	HIGH	HIGH	LIGHT	0	NA	PARLIGHTHIGH	0
PAR_01_B_b	PAR	PAR_01	HIGH	HIGH	LIGHT	0	NA	PARLIGHTHIGH	0
PAR_01_B_c	PAR	PAR_01	HIGH	HIGH	LIGHT	0	NA	PARLIGHTHIGH	0
PAR_02_A_c	PAR	PAR_02	HIGH	HIGH	LIGHT	0	NA	PARLIGHTHIGH	0
PAR_03_A_a	PAR	PAR_03	HIGH	HIGH	LIGHT	0	NA	PARLIGHTHIGH	0
PAR_03_A_b	PAR	PAR_03	HIGH	HIGH	LIGHT	0	NA	PARLIGHTHIGH	0
PAR_03_A_c	PAR	PAR_03	HIGH	HIGH	LIGHT	0	NA	PARLIGHTHIGH	0
PAR_03_B_a	PAR	PAR_03	HIGH	HIGH	LIGHT	0	NA	PARLIGHTHIGH	0
PAR_03_B_b	PAR	PAR_03	HIGH	HIGH	LIGHT	0	NA	PARLIGHTHIGH	0
PAR_03_B_c	PAR	PAR_03	HIGH	HIGH	LIGHT	0	NA	PARLIGHTHIGH	0
PAR_04_A_a	PAR	PAR_04	HIGH	HIGH	LIGHT	0	NA	PARLIGHTHIGH	0
PAR_04_A_b	PAR	PAR_04	HIGH	HIGH	LIGHT	0	NA	PARLIGHTHIGH	0
PAR_04_A_c	PAR	PAR_04	HIGH	HIGH	LIGHT	0	NA	PARLIGHTHIGH	0
PAR_04_B_b	PAR	PAR_04	HIGH	HIGH	LIGHT	0	NA	PARLIGHTHIGH	0
PAR_04_B_c	PAR	PAR_04	HIGH	HIGH	LIGHT	0	NA	PARLIGHTHIGH	0
PAR_05_A_c	PAR	PAR_05	HIGH	HIGH	LIGHT	0	NA	PARLIGHTHIGH	0
PAR_05_B_a	PAR	PAR_05	HIGH	HIGH	LIGHT	0	NA	PARLIGHTHIGH	0
PAR_05_B_b	PAR	PAR_05	HIGH	HIGH	LIGHT	0	NA	PARLIGHTHIGH	0
PAR_05_B_c	PAR	PAR_05	HIGH	HIGH	LIGHT	0	NA	PARLIGHTHIGH	0
PAR_06_A_c	PAR	PAR_06	HIGH	HIGH	LIGHT	0	NA	PARLIGHTHIGH	0
PAR_06_B_b	PAR	PAR_06	HIGH	HIGH	LIGHT	0	NA	PARLIGHTHIGH	0
PAR_06_B_c	PAR	PAR_06	HIGH	HIGH	LIGHT	0	NA	PARLIGHTHIGH	0
PAR_07_A_a	PAR	PAR_07	HIGH	HIGH	LIGHT	0	NA	PARLIGHTHIGH	0
PAR_07_A_b	PAR	PAR_07	HIGH	HIGH	LIGHT	0	NA	PARLIGHTHIGH	0
PAR_07_A_c	PAR	PAR_07	HIGH	HIGH	LIGHT	0	NA	PARLIGHTHIGH	0
PAR_07_B_c	PAR	PAR_07	HIGH	HIGH	LIGHT	0	NA	PARLIGHTHIGH	0
PAR_08_A_a	PAR	PAR_08	HIGH	HIGH	LIGHT	0	NA	PARLIGHTHIGH	0
PAR_08_A_b	PAR	PAR_08	HIGH	HIGH	LIGHT	0	NA	PARLIGHTHIGH	0
PAR_08_A_c	PAR	PAR_08	HIGH	HIGH	LIGHT	0	NA	PARLIGHTHIGH	0
PAR_08_B_b	PAR	PAR_08	HIGH	HIGH	LIGHT	0	NA	PARLIGHTHIGH	0
PAR_08_B_c	PAR	PAR_08	HIGH	HIGH	LIGHT	0	NA	PARLIGHTHIGH	0
PAR_09_A_b	PAR	PAR_09	HIGH	HIGH	LIGHT	0	NA	PARLIGHTHIGH	0
PAR_09_A_c	PAR	PAR_09	HIGH	HIGH	LIGHT	0	NA	PARLIGHTHIGH	0
PAR_09_B_a	PAR	PAR_09	HIGH	HIGH	LIGHT	0	NA	PARLIGHTHIGH	0
PAR_09_B_b	PAR	PAR_09	HIGH	HIGH	LIGHT	0	NA	PARLIGHTHIGH	0
PAR_09_B_c	PAR	PAR_09	HIGH	HIGH	LIGHT	0	NA	PARLIGHTHIGH	0
PAR_10_A_b	PAR	PAR_10	HIGH	HIGH	LIGHT	0	NA	PARLIGHTHIGH	0
PAR_10_A_c	PAR	PAR_10	HIGH	HIGH	LIGHT	0	NA	PARLIGHTHIGH	0
PAR_10_B_b	PAR	PAR_10	HIGH	HIGH	LIGHT	0	NA	PARLIGHTHIGH	0
PAR_10_B_c	PAR	PAR_10	HIGH	HIGH	LIGHT	0	NA	PARLIGHTHIGH	0
PAR_11_A_a	PAR	PAR_11	HIGH	HIGH	LIGHT	0	NA	PARLIGHTHIGH	0
PAR_11_A_b	PAR	PAR_11	HIGH	HIGH	LIGHT	0	NA	PARLIGHTHIGH	0
PAR_11_A_c	PAR	PAR_11	HIGH	HIGH	LIGHT	0	NA	PARLIGHTHIGH	0
PAR_11_B_a	PAR	PAR_11	HIGH	HIGH	LIGHT	0	NA	PARLIGHTHIGH	0
PAR_11_B_b	PAR	PAR_11	HIGH	HIGH	LIGHT	0	NA	PARLIGHTHIGH	0
PAR_11_B_c	PAR	PAR_11	HIGH	HIGH	LIGHT	0	NA	PARLIGHTHIGH	0
PAR_12_A_c	PAR	PAR_12	HIGH	HIGH	LIGHT	0	NA	PARLIGHTHIGH	0
PAR_12_B_a	PAR	PAR_12	HIGH	HIGH	LIGHT	0	NA	PARLIGHTHIGH	0
PAR_12_B_b	PAR	PAR_12	HIGH	HIGH	LIGHT	0	NA	PARLIGHTHIGH	0
PAR_12_B_c	PAR	PAR_12	HIGH	HIGH	LIGHT	0	NA	PARLIGHTHIGH	0
PAR_13_B_a	PAR	PAR_13	HIGH	HIGH	LIGHT	0	NA	PARLIGHTHIGH	0
PAR_13_B_b	PAR	PAR_13	HIGH	HIGH	LIGHT	0	NA	PARLIGHTHIGH	0
PAR_13_B_c	PAR	PAR_13	HIGH	HIGH	LIGHT	0	NA	PARLIGHTHIGH	0
PAR_14_A_a	PAR	PAR_14	HIGH	HIGH	LIGHT	0	NA	PARLIGHTHIGH	0
PAR_14_A_b	PAR	PAR_14	HIGH	HIGH	LIGHT	0	NA	PARLIGHTHIGH	0
PAR_14_A_c	PAR	PAR_14	HIGH	HIGH	LIGHT	0	NA	PARLIGHTHIGH	0
PAR_14_B_a	PAR	PAR_14	HIGH	HIGH	LIGHT	0	NA	PARLIGHTHIGH	0
PAR_14_B_b	PAR	PAR_14	HIGH	HIGH	LIGHT	0	NA	PARLIGHTHIGH	0
PAR_14_B_c	PAR	PAR_14	HIGH	HIGH	LIGHT	0	NA	PARLIGHTHIGH	0
PAR_15_A_a	PAR	PAR_15	HIGH	HIGH	LIGHT	0	NA	PARLIGHTHIGH	0
PAR_15_A_b	PAR	PAR_15	HIGH	HIGH	LIGHT	0	NA	PARLIGHTHIGH	0
PAR_15_A_c	PAR	PAR_15	HIGH	HIGH	LIGHT	0	NA	PARLIGHTHIGH	0
PAR_15_B_b	PAR	PAR_15	HIGH	HIGH	LIGHT	0	NA	PARLIGHTHIGH	0
PAR_15_B_c	PAR	PAR_15	HIGH	HIGH	LIGHT	0	NA	PARLIGHTHIGH	0
PAR_02_B_a	PAR	PAR_02	HIGH	HIGH	LIGHT	1	10.00	PARLIGHTHIGH	1
PAR_02_A_a	PAR	PAR_02	HIGH	HIGH	LIGHT	1	14.00	PARLIGHTHIGH	2
PAR_02_A_b	PAR	PAR_02	HIGH	HIGH	LIGHT	1	14.00	PARLIGHTHIGH	3
PAR_02_B_b	PAR	PAR_02	HIGH	HIGH	LIGHT	1	14.00	PARLIGHTHIGH	4
PAR_02_B_c	PAR	PAR_02	HIGH	HIGH	LIGHT	1	14.00	PARLIGHTHIGH	5
PAR_04_B_a	PAR	PAR_04	HIGH	HIGH	LIGHT	1	14.00	PARLIGHTHIGH	6
PAR_06_B_a	PAR	PAR_06	HIGH	HIGH	LIGHT	1	14.00	PARLIGHTHIGH	7
PAR_10_A_a	PAR	PAR_10	HIGH	HIGH	LIGHT	1	14.00	PARLIGHTHIGH	8
PAR_10_B_a	PAR	PAR_10	HIGH	HIGH	LIGHT	1	14.00	PARLIGHTHIGH	9
PAR_12_A_a	PAR	PAR_12	HIGH	HIGH	LIGHT	1	14.00	PARLIGHTHIGH	10
PAR_12_A_b	PAR	PAR_12	HIGH	HIGH	LIGHT	1	14.00	PARLIGHTHIGH	11
PAR_06_A_a	PAR	PAR_06	HIGH	HIGH	LIGHT	1	16.00	PARLIGHTHIGH	12
PAR_13_A_a	PAR	PAR_13	HIGH	HIGH	LIGHT	1	28.00	PARLIGHTHIGH	13
PAR_06_A_b	PAR	PAR_06	HIGH	HIGH	LIGHT	1	32.00	PARLIGHTHIGH	14
PAR_05_A_a	PAR	PAR_05	HIGH	HIGH	LIGHT	1	35.00	PARLIGHTHIGH	15
PAR_13_A_b	PAR	PAR_13	HIGH	HIGH	LIGHT	1	35.00	PARLIGHTHIGH	16
PAR_13_A_c	PAR	PAR_13	HIGH	HIGH	LIGHT	1	35.00	PARLIGHTHIGH	17
PAR_08_B_a	PAR	PAR_08	HIGH	HIGH	LIGHT	1	37.00	PARLIGHTHIGH	18
PAR_07_B_a	PAR	PAR_07	HIGH	HIGH	LIGHT	1	39.00	PARLIGHTHIGH	19
PAR_07_B_b	PAR	PAR_07	HIGH	HIGH	LIGHT	1	39.00	PARLIGHTHIGH	20
PAR_09_A_a	PAR	PAR_09	HIGH	HIGH	LIGHT	1	46.00	PARLIGHTHIGH	21
PAR_15_B_a	PAR	PAR_15	HIGH	HIGH	LIGHT	1	46.00	PARLIGHTHIGH	22
PAR_05_A_b	PAR	PAR_05	HIGH	HIGH	LIGHT	1	51.00	PARLIGHTHIGH	23
RIP_01_A_b	RIP	RIP_01	HIGH	HIGH	LIGHT	0	NA	RIPLIGHTHIGH	0
RIP_01_A_c	RIP	RIP_01	HIGH	HIGH	LIGHT	0	NA	RIPLIGHTHIGH	0
RIP_01_B_b	RIP	RIP_01	HIGH	HIGH	LIGHT	0	NA	RIPLIGHTHIGH	0
RIP_01_B_c	RIP	RIP_01	HIGH	HIGH	LIGHT	0	NA	RIPLIGHTHIGH	0
RIP_02_A_b	RIP	RIP_02	HIGH	HIGH	LIGHT	0	NA	RIPLIGHTHIGH	0
RIP_02_A_c	RIP	RIP_02	HIGH	HIGH	LIGHT	0	NA	RIPLIGHTHIGH	0
RIP_02_B_a	RIP	RIP_02	HIGH	HIGH	LIGHT	0	NA	RIPLIGHTHIGH	0
RIP_02_B_b	RIP	RIP_02	HIGH	HIGH	LIGHT	0	NA	RIPLIGHTHIGH	0
RIP_02_B_c	RIP	RIP_02	HIGH	HIGH	LIGHT	0	NA	RIPLIGHTHIGH	0
RIP_03_A_c	RIP	RIP_03	HIGH	HIGH	LIGHT	0	NA	RIPLIGHTHIGH	0
RIP_03_B_c	RIP	RIP_03	HIGH	HIGH	LIGHT	0	NA	RIPLIGHTHIGH	0
RIP_04_A_b	RIP	RIP_04	HIGH	HIGH	LIGHT	0	NA	RIPLIGHTHIGH	0
RIP_04_A_c	RIP	RIP_04	HIGH	HIGH	LIGHT	0	NA	RIPLIGHTHIGH	0
RIP_04_B_b	RIP	RIP_04	HIGH	HIGH	LIGHT	0	NA	RIPLIGHTHIGH	0
RIP_04_B_c	RIP	RIP_04	HIGH	HIGH	LIGHT	0	NA	RIPLIGHTHIGH	0
RIP_05_A_a	RIP	RIP_05	HIGH	HIGH	LIGHT	0	NA	RIPLIGHTHIGH	0
RIP_05_A_b	RIP	RIP_05	HIGH	HIGH	LIGHT	0	NA	RIPLIGHTHIGH	0
RIP_05_A_c	RIP	RIP_05	HIGH	HIGH	LIGHT	0	NA	RIPLIGHTHIGH	0
RIP_05_B_a	RIP	RIP_05	HIGH	HIGH	LIGHT	0	NA	RIPLIGHTHIGH	0
RIP_05_B_b	RIP	RIP_05	HIGH	HIGH	LIGHT	0	NA	RIPLIGHTHIGH	0
RIP_05_B_c	RIP	RIP_05	HIGH	HIGH	LIGHT	0	NA	RIPLIGHTHIGH	0
RIP_06_A_a	RIP	RIP_06	HIGH	HIGH	LIGHT	0	NA	RIPLIGHTHIGH	0
RIP_06_A_b	RIP	RIP_06	HIGH	HIGH	LIGHT	0	NA	RIPLIGHTHIGH	0
RIP_06_A_c	RIP	RIP_06	HIGH	HIGH	LIGHT	0	NA	RIPLIGHTHIGH	0
RIP_06_B_a	RIP	RIP_06	HIGH	HIGH	LIGHT	0	NA	RIPLIGHTHIGH	0
RIP_06_B_b	RIP	RIP_06	HIGH	HIGH	LIGHT	0	NA	RIPLIGHTHIGH	0
RIP_06_B_c	RIP	RIP_06	HIGH	HIGH	LIGHT	0	NA	RIPLIGHTHIGH	0
RIP_07_A_a	RIP	RIP_07	HIGH	HIGH	LIGHT	0	NA	RIPLIGHTHIGH	0
RIP_07_A_b	RIP	RIP_07	HIGH	HIGH	LIGHT	0	NA	RIPLIGHTHIGH	0
RIP_07_A_c	RIP	RIP_07	HIGH	HIGH	LIGHT	0	NA	RIPLIGHTHIGH	0
RIP_07_B_a	RIP	RIP_07	HIGH	HIGH	LIGHT	0	NA	RIPLIGHTHIGH	0
RIP_07_B_b	RIP	RIP_07	HIGH	HIGH	LIGHT	0	NA	RIPLIGHTHIGH	0
RIP_07_B_c	RIP	RIP_07	HIGH	HIGH	LIGHT	0	NA	RIPLIGHTHIGH	0
RIP_08_A_a	RIP	RIP_08	HIGH	HIGH	LIGHT	0	NA	RIPLIGHTHIGH	0
RIP_08_A_b	RIP	RIP_08	HIGH	HIGH	LIGHT	0	NA	RIPLIGHTHIGH	0
RIP_08_A_c	RIP	RIP_08	HIGH	HIGH	LIGHT	0	NA	RIPLIGHTHIGH	0
RIP_08_B_a	RIP	RIP_08	HIGH	HIGH	LIGHT	0	NA	RIPLIGHTHIGH	0
RIP_08_B_b	RIP	RIP_08	HIGH	HIGH	LIGHT	0	NA	RIPLIGHTHIGH	0
RIP_08_B_c	RIP	RIP_08	HIGH	HIGH	LIGHT	0	NA	RIPLIGHTHIGH	0
RIP_09_A_a	RIP	RIP_09	HIGH	HIGH	LIGHT	0	NA	RIPLIGHTHIGH	0
RIP_09_A_b	RIP	RIP_09	HIGH	HIGH	LIGHT	0	NA	RIPLIGHTHIGH	0
RIP_09_A_c	RIP	RIP_09	HIGH	HIGH	LIGHT	0	NA	RIPLIGHTHIGH	0
RIP_09_B_a	RIP	RIP_09	HIGH	HIGH	LIGHT	0	NA	RIPLIGHTHIGH	0
RIP_09_B_b	RIP	RIP_09	HIGH	HIGH	LIGHT	0	NA	RIPLIGHTHIGH	0
RIP_09_B_c	RIP	RIP_09	HIGH	HIGH	LIGHT	0	NA	RIPLIGHTHIGH	0
RIP_10_A_a	RIP	RIP_10	HIGH	HIGH	LIGHT	0	NA	RIPLIGHTHIGH	0
RIP_10_A_b	RIP	RIP_10	HIGH	HIGH	LIGHT	0	NA	RIPLIGHTHIGH	0
RIP_10_A_c	RIP	RIP_10	HIGH	HIGH	LIGHT	0	NA	RIPLIGHTHIGH	0
RIP_10_B_b	RIP	RIP_10	HIGH	HIGH	LIGHT	0	NA	RIPLIGHTHIGH	0
RIP_10_B_c	RIP	RIP_10	HIGH	HIGH	LIGHT	0	NA	RIPLIGHTHIGH	0
RIP_11_A_a	RIP	RIP_11	HIGH	HIGH	LIGHT	0	NA	RIPLIGHTHIGH	0
RIP_11_A_b	RIP	RIP_11	HIGH	HIGH	LIGHT	0	NA	RIPLIGHTHIGH	0
RIP_11_A_c	RIP	RIP_11	HIGH	HIGH	LIGHT	0	NA	RIPLIGHTHIGH	0
RIP_11_B_a	RIP	RIP_11	HIGH	HIGH	LIGHT	0	NA	RIPLIGHTHIGH	0
RIP_11_B_b	RIP	RIP_11	HIGH	HIGH	LIGHT	0	NA	RIPLIGHTHIGH	0
RIP_11_B_c	RIP	RIP_11	HIGH	HIGH	LIGHT	0	NA	RIPLIGHTHIGH	0
RIP_12_A_b	RIP	RIP_12	HIGH	HIGH	LIGHT	0	NA	RIPLIGHTHIGH	0
RIP_12_A_c	RIP	RIP_12	HIGH	HIGH	LIGHT	0	NA	RIPLIGHTHIGH	0
RIP_12_B_b	RIP	RIP_12	HIGH	HIGH	LIGHT	0	NA	RIPLIGHTHIGH	0
RIP_12_B_c	RIP	RIP_12	HIGH	HIGH	LIGHT	0	NA	RIPLIGHTHIGH	0
RIP_13_A_a	RIP	RIP_13	HIGH	HIGH	LIGHT	0	NA	RIPLIGHTHIGH	0
RIP_13_A_b	RIP	RIP_13	HIGH	HIGH	LIGHT	0	NA	RIPLIGHTHIGH	0
RIP_13_A_c	RIP	RIP_13	HIGH	HIGH	LIGHT	0	NA	RIPLIGHTHIGH	0
RIP_14_A_c	RIP	RIP_14	HIGH	HIGH	LIGHT	0	NA	RIPLIGHTHIGH	0
RIP_14_B_c	RIP	RIP_14	HIGH	HIGH	LIGHT	0	NA	RIPLIGHTHIGH	0
RIP_15_B_c	RIP	RIP_15	HIGH	HIGH	LIGHT	0	NA	RIPLIGHTHIGH	0
RIP_02_A_a	RIP	RIP_02	HIGH	HIGH	LIGHT	1	14.00	RIPLIGHTHIGH	1
RIP_03_A_a	RIP	RIP_03	HIGH	HIGH	LIGHT	1	14.00	RIPLIGHTHIGH	2
RIP_03_A_b	RIP	RIP_03	HIGH	HIGH	LIGHT	1	14.00	RIPLIGHTHIGH	3
RIP_03_B_a	RIP	RIP_03	HIGH	HIGH	LIGHT	1	14.00	RIPLIGHTHIGH	4
RIP_10_B_a	RIP	RIP_10	HIGH	HIGH	LIGHT	1	14.00	RIPLIGHTHIGH	5
RIP_13_B_a	RIP	RIP_13	HIGH	HIGH	LIGHT	1	14.00	RIPLIGHTHIGH	6
RIP_13_B_b	RIP	RIP_13	HIGH	HIGH	LIGHT	1	14.00	RIPLIGHTHIGH	7
RIP_13_B_c	RIP	RIP_13	HIGH	HIGH	LIGHT	1	14.00	RIPLIGHTHIGH	8
RIP_15_A_a	RIP	RIP_15	HIGH	HIGH	LIGHT	1	14.00	RIPLIGHTHIGH	9
RIP_15_A_b	RIP	RIP_15	HIGH	HIGH	LIGHT	1	14.00	RIPLIGHTHIGH	10
RIP_15_A_c	RIP	RIP_15	HIGH	HIGH	LIGHT	1	14.00	RIPLIGHTHIGH	11
RIP_04_B_a	RIP	RIP_04	HIGH	HIGH	LIGHT	1	30.00	RIPLIGHTHIGH	12
RIP_12_A_a	RIP	RIP_12	HIGH	HIGH	LIGHT	1	32.00	RIPLIGHTHIGH	13
RIP_14_A_a	RIP	RIP_14	HIGH	HIGH	LIGHT	1	35.00	RIPLIGHTHIGH	14
RIP_14_B_a	RIP	RIP_14	HIGH	HIGH	LIGHT	1	35.00	RIPLIGHTHIGH	15
RIP_14_B_b	RIP	RIP_14	HIGH	HIGH	LIGHT	1	35.00	RIPLIGHTHIGH	16
RIP_15_B_a	RIP	RIP_15	HIGH	HIGH	LIGHT	1	37.00	RIPLIGHTHIGH	17
RIP_15_B_b	RIP	RIP_15	HIGH	HIGH	LIGHT	1	37.00	RIPLIGHTHIGH	18
RIP_03_B_b	RIP	RIP_03	HIGH	HIGH	LIGHT	1	39.00	RIPLIGHTHIGH	19
RIP_01_A_a	RIP	RIP_01	HIGH	HIGH	LIGHT	1	42.00	RIPLIGHTHIGH	20
RIP_04_A_a	RIP	RIP_04	HIGH	HIGH	LIGHT	1	42.00	RIPLIGHTHIGH	21
RIP_14_A_b	RIP	RIP_14	HIGH	HIGH	LIGHT	1	42.00	RIPLIGHTHIGH	22
RIP_12_B_a	RIP	RIP_12	HIGH	HIGH	LIGHT	1	46.00	RIPLIGHTHIGH	23
RIP_01_B_a	RIP	RIP_01	HIGH	HIGH	LIGHT	1	NA	RIPLIGHTHIGH	NA
SAL_01_B_c	SAL	SAL_01	HIGH	HIGH	LIGHT	0	NA	SALLIGHTHIGH	0
SAL_02_A_a	SAL	SAL_02	HIGH	HIGH	LIGHT	0	NA	SALLIGHTHIGH	0
SAL_02_A_b	SAL	SAL_02	HIGH	HIGH	LIGHT	0	NA	SALLIGHTHIGH	0
SAL_02_A_c	SAL	SAL_02	HIGH	HIGH	LIGHT	0	NA	SALLIGHTHIGH	0
SAL_02_B_a	SAL	SAL_02	HIGH	HIGH	LIGHT	0	NA	SALLIGHTHIGH	0
SAL_02_B_b	SAL	SAL_02	HIGH	HIGH	LIGHT	0	NA	SALLIGHTHIGH	0
SAL_02_B_c	SAL	SAL_02	HIGH	HIGH	LIGHT	0	NA	SALLIGHTHIGH	0
SAL_03_A_a	SAL	SAL_03	HIGH	HIGH	LIGHT	0	NA	SALLIGHTHIGH	0
SAL_03_A_b	SAL	SAL_03	HIGH	HIGH	LIGHT	0	NA	SALLIGHTHIGH	0
SAL_03_A_c	SAL	SAL_03	HIGH	HIGH	LIGHT	0	NA	SALLIGHTHIGH	0
SAL_03_B_c	SAL	SAL_03	HIGH	HIGH	LIGHT	0	NA	SALLIGHTHIGH	0
SAL_04_A_a	SAL	SAL_04	HIGH	HIGH	LIGHT	0	NA	SALLIGHTHIGH	0
SAL_04_A_b	SAL	SAL_04	HIGH	HIGH	LIGHT	0	NA	SALLIGHTHIGH	0
SAL_04_A_c	SAL	SAL_04	HIGH	HIGH	LIGHT	0	NA	SALLIGHTHIGH	0
SAL_04_B_b	SAL	SAL_04	HIGH	HIGH	LIGHT	0	NA	SALLIGHTHIGH	0
SAL_04_B_c	SAL	SAL_04	HIGH	HIGH	LIGHT	0	NA	SALLIGHTHIGH	0
SAL_05_A_c	SAL	SAL_05	HIGH	HIGH	LIGHT	0	NA	SALLIGHTHIGH	0
SAL_05_B_c	SAL	SAL_05	HIGH	HIGH	LIGHT	0	NA	SALLIGHTHIGH	0
SAL_06_A_b	SAL	SAL_06	HIGH	HIGH	LIGHT	0	NA	SALLIGHTHIGH	0
SAL_06_A_c	SAL	SAL_06	HIGH	HIGH	LIGHT	0	NA	SALLIGHTHIGH	0
SAL_06_B_c	SAL	SAL_06	HIGH	HIGH	LIGHT	0	NA	SALLIGHTHIGH	0
SAL_07_A_a	SAL	SAL_07	HIGH	HIGH	LIGHT	0	NA	SALLIGHTHIGH	0
SAL_07_A_b	SAL	SAL_07	HIGH	HIGH	LIGHT	0	NA	SALLIGHTHIGH	0
SAL_07_A_c	SAL	SAL_07	HIGH	HIGH	LIGHT	0	NA	SALLIGHTHIGH	0
SAL_07_B_b	SAL	SAL_07	HIGH	HIGH	LIGHT	0	NA	SALLIGHTHIGH	0
SAL_07_B_c	SAL	SAL_07	HIGH	HIGH	LIGHT	0	NA	SALLIGHTHIGH	0
SAL_08_A_b	SAL	SAL_08	HIGH	HIGH	LIGHT	0	NA	SALLIGHTHIGH	0
SAL_08_A_c	SAL	SAL_08	HIGH	HIGH	LIGHT	0	NA	SALLIGHTHIGH	0
SAL_08_B_b	SAL	SAL_08	HIGH	HIGH	LIGHT	0	NA	SALLIGHTHIGH	0
SAL_08_B_c	SAL	SAL_08	HIGH	HIGH	LIGHT	0	NA	SALLIGHTHIGH	0
SAL_09_A_b	SAL	SAL_09	HIGH	HIGH	LIGHT	0	NA	SALLIGHTHIGH	0
SAL_09_A_c	SAL	SAL_09	HIGH	HIGH	LIGHT	0	NA	SALLIGHTHIGH	0
SAL_09_B_b	SAL	SAL_09	HIGH	HIGH	LIGHT	0	NA	SALLIGHTHIGH	0
SAL_09_B_c	SAL	SAL_09	HIGH	HIGH	LIGHT	0	NA	SALLIGHTHIGH	0
SAL_10_A_c	SAL	SAL_10	HIGH	HIGH	LIGHT	0	NA	SALLIGHTHIGH	0
SAL_10_B_a	SAL	SAL_10	HIGH	HIGH	LIGHT	0	NA	SALLIGHTHIGH	0
SAL_10_B_b	SAL	SAL_10	HIGH	HIGH	LIGHT	0	NA	SALLIGHTHIGH	0
SAL_10_B_c	SAL	SAL_10	HIGH	HIGH	LIGHT	0	NA	SALLIGHTHIGH	0
SAL_11_A_a	SAL	SAL_11	HIGH	HIGH	LIGHT	0	NA	SALLIGHTHIGH	0
SAL_11_A_b	SAL	SAL_11	HIGH	HIGH	LIGHT	0	NA	SALLIGHTHIGH	0
SAL_11_A_c	SAL	SAL_11	HIGH	HIGH	LIGHT	0	NA	SALLIGHTHIGH	0
SAL_11_B_a	SAL	SAL_11	HIGH	HIGH	LIGHT	0	NA	SALLIGHTHIGH	0
SAL_11_B_b	SAL	SAL_11	HIGH	HIGH	LIGHT	0	NA	SALLIGHTHIGH	0
SAL_11_B_c	SAL	SAL_11	HIGH	HIGH	LIGHT	0	NA	SALLIGHTHIGH	0
SAL_12_A_a	SAL	SAL_12	HIGH	HIGH	LIGHT	0	NA	SALLIGHTHIGH	0
SAL_12_A_b	SAL	SAL_12	HIGH	HIGH	LIGHT	0	NA	SALLIGHTHIGH	0
SAL_12_A_c	SAL	SAL_12	HIGH	HIGH	LIGHT	0	NA	SALLIGHTHIGH	0
SAL_12_B_a	SAL	SAL_12	HIGH	HIGH	LIGHT	0	NA	SALLIGHTHIGH	0
SAL_12_B_b	SAL	SAL_12	HIGH	HIGH	LIGHT	0	NA	SALLIGHTHIGH	0
SAL_12_B_c	SAL	SAL_12	HIGH	HIGH	LIGHT	0	NA	SALLIGHTHIGH	0
SAL_13_A_c	SAL	SAL_13	HIGH	HIGH	LIGHT	0	NA	SALLIGHTHIGH	0
SAL_13_B_c	SAL	SAL_13	HIGH	HIGH	LIGHT	0	NA	SALLIGHTHIGH	0
SAL_14_A_b	SAL	SAL_14	HIGH	HIGH	LIGHT	0	NA	SALLIGHTHIGH	0
SAL_14_A_c	SAL	SAL_14	HIGH	HIGH	LIGHT	0	NA	SALLIGHTHIGH	0
SAL_14_B_b	SAL	SAL_14	HIGH	HIGH	LIGHT	0	NA	SALLIGHTHIGH	0
SAL_14_B_c	SAL	SAL_14	HIGH	HIGH	LIGHT	0	NA	SALLIGHTHIGH	0
SAL_15_A_c	SAL	SAL_15	HIGH	HIGH	LIGHT	0	NA	SALLIGHTHIGH	0
SAL_15_B_c	SAL	SAL_15	HIGH	HIGH	LIGHT	0	NA	SALLIGHTHIGH	0
SAL_14_A_a	SAL	SAL_14	HIGH	HIGH	LIGHT	1	10.00	SALLIGHTHIGH	1
SAL_14_B_a	SAL	SAL_14	HIGH	HIGH	LIGHT	1	10.00	SALLIGHTHIGH	2
SAL_01_B_a	SAL	SAL_01	HIGH	HIGH	LIGHT	1	14.00	SALLIGHTHIGH	3
SAL_03_B_a	SAL	SAL_03	HIGH	HIGH	LIGHT	1	14.00	SALLIGHTHIGH	4
SAL_06_A_a	SAL	SAL_06	HIGH	HIGH	LIGHT	1	14.00	SALLIGHTHIGH	5
SAL_06_B_a	SAL	SAL_06	HIGH	HIGH	LIGHT	1	14.00	SALLIGHTHIGH	6
SAL_08_A_a	SAL	SAL_08	HIGH	HIGH	LIGHT	1	14.00	SALLIGHTHIGH	7
SAL_08_B_a	SAL	SAL_08	HIGH	HIGH	LIGHT	1	14.00	SALLIGHTHIGH	8
SAL_13_A_a	SAL	SAL_13	HIGH	HIGH	LIGHT	1	14.00	SALLIGHTHIGH	9
SAL_13_B_a	SAL	SAL_13	HIGH	HIGH	LIGHT	1	14.00	SALLIGHTHIGH	10
SAL_15_A_a	SAL	SAL_15	HIGH	HIGH	LIGHT	1	14.00	SALLIGHTHIGH	11
SAL_13_A_b	SAL	SAL_13	HIGH	HIGH	LIGHT	1	16.00	SALLIGHTHIGH	12
SAL_04_B_a	SAL	SAL_04	HIGH	HIGH	LIGHT	1	32.00	SALLIGHTHIGH	13
SAL_06_B_b	SAL	SAL_06	HIGH	HIGH	LIGHT	1	32.00	SALLIGHTHIGH	14
SAL_01_B_b	SAL	SAL_01	HIGH	HIGH	LIGHT	1	35.00	SALLIGHTHIGH	15
SAL_03_B_b	SAL	SAL_03	HIGH	HIGH	LIGHT	1	35.00	SALLIGHTHIGH	16
SAL_01_A_a	SAL	SAL_01	HIGH	HIGH	LIGHT	1	39.00	SALLIGHTHIGH	17
SAL_07_B_a	SAL	SAL_07	HIGH	HIGH	LIGHT	1	39.00	SALLIGHTHIGH	18
SAL_10_A_a	SAL	SAL_10	HIGH	HIGH	LIGHT	1	39.00	SALLIGHTHIGH	19
SAL_13_B_b	SAL	SAL_13	HIGH	HIGH	LIGHT	1	39.00	SALLIGHTHIGH	20
SAL_01_A_b	SAL	SAL_01	HIGH	HIGH	LIGHT	1	42.00	SALLIGHTHIGH	21
SAL_05_A_a	SAL	SAL_05	HIGH	HIGH	LIGHT	1	42.00	SALLIGHTHIGH	22
SAL_05_A_b	SAL	SAL_05	HIGH	HIGH	LIGHT	1	42.00	SALLIGHTHIGH	23
SAL_05_B_a	SAL	SAL_05	HIGH	HIGH	LIGHT	1	42.00	SALLIGHTHIGH	24
SAL_05_B_b	SAL	SAL_05	HIGH	HIGH	LIGHT	1	42.00	SALLIGHTHIGH	25
SAL_09_B_a	SAL	SAL_09	HIGH	HIGH	LIGHT	1	42.00	SALLIGHTHIGH	26
SAL_10_A_b	SAL	SAL_10	HIGH	HIGH	LIGHT	1	42.00	SALLIGHTHIGH	27
SAL_15_A_b	SAL	SAL_15	HIGH	HIGH	LIGHT	1	44.00	SALLIGHTHIGH	28
SAL_01_A_c	SAL	SAL_01	HIGH	HIGH	LIGHT	1	46.00	SALLIGHTHIGH	29
SAL_09_A_a	SAL	SAL_09	HIGH	HIGH	LIGHT	1	46.00	SALLIGHTHIGH	30
SAL_15_B_a	SAL	SAL_15	HIGH	HIGH	LIGHT	1	49.00	SALLIGHTHIGH	31
SAL_15_B_b	SAL	SAL_15	HIGH	HIGH	LIGHT	1	49.00	SALLIGHTHIGH	32
THU_01_B_a	THU	THU_01	LOW	HIGH	LIGHT	0	NA	THULIGHTHIGH	0
THU_01_B_b	THU	THU_01	LOW	HIGH	LIGHT	0	NA	THULIGHTHIGH	0
THU_01_B_c	THU	THU_01	LOW	HIGH	LIGHT	0	NA	THULIGHTHIGH	0
THU_02_A_a	THU	THU_02	LOW	HIGH	LIGHT	0	NA	THULIGHTHIGH	0
THU_02_A_b	THU	THU_02	LOW	HIGH	LIGHT	0	NA	THULIGHTHIGH	0
THU_02_A_c	THU	THU_02	LOW	HIGH	LIGHT	0	NA	THULIGHTHIGH	0
THU_02_B_b	THU	THU_02	LOW	HIGH	LIGHT	0	NA	THULIGHTHIGH	0
THU_02_B_c	THU	THU_02	LOW	HIGH	LIGHT	0	NA	THULIGHTHIGH	0
THU_03_A_a	THU	THU_03	LOW	HIGH	LIGHT	0	NA	THULIGHTHIGH	0
THU_03_A_b	THU	THU_03	LOW	HIGH	LIGHT	0	NA	THULIGHTHIGH	0
THU_03_A_c	THU	THU_03	LOW	HIGH	LIGHT	0	NA	THULIGHTHIGH	0
THU_03_B_b	THU	THU_03	LOW	HIGH	LIGHT	0	NA	THULIGHTHIGH	0
THU_03_B_c	THU	THU_03	LOW	HIGH	LIGHT	0	NA	THULIGHTHIGH	0
THU_04_A_b	THU	THU_04	LOW	HIGH	LIGHT	0	NA	THULIGHTHIGH	0
THU_04_A_c	THU	THU_04	LOW	HIGH	LIGHT	0	NA	THULIGHTHIGH	0
THU_04_B_b	THU	THU_04	LOW	HIGH	LIGHT	0	NA	THULIGHTHIGH	0
THU_04_B_c	THU	THU_04	LOW	HIGH	LIGHT	0	NA	THULIGHTHIGH	0
THU_05_A_c	THU	THU_05	LOW	HIGH	LIGHT	0	NA	THULIGHTHIGH	0
THU_05_B_a	THU	THU_05	LOW	HIGH	LIGHT	0	NA	THULIGHTHIGH	0
THU_05_B_b	THU	THU_05	LOW	HIGH	LIGHT	0	NA	THULIGHTHIGH	0
THU_05_B_c	THU	THU_05	LOW	HIGH	LIGHT	0	NA	THULIGHTHIGH	0
THU_06_A_b	THU	THU_06	LOW	HIGH	LIGHT	0	NA	THULIGHTHIGH	0
THU_06_A_c	THU	THU_06	LOW	HIGH	LIGHT	0	NA	THULIGHTHIGH	0
THU_06_B_c	THU	THU_06	LOW	HIGH	LIGHT	0	NA	THULIGHTHIGH	0
THU_07_A_a	THU	THU_07	LOW	HIGH	LIGHT	0	NA	THULIGHTHIGH	0
THU_07_A_b	THU	THU_07	LOW	HIGH	LIGHT	0	NA	THULIGHTHIGH	0
THU_07_A_c	THU	THU_07	LOW	HIGH	LIGHT	0	NA	THULIGHTHIGH	0
THU_07_B_b	THU	THU_07	LOW	HIGH	LIGHT	0	NA	THULIGHTHIGH	0
THU_07_B_c	THU	THU_07	LOW	HIGH	LIGHT	0	NA	THULIGHTHIGH	0
THU_08_A_b	THU	THU_08	LOW	HIGH	LIGHT	0	NA	THULIGHTHIGH	0
THU_08_A_c	THU	THU_08	LOW	HIGH	LIGHT	0	NA	THULIGHTHIGH	0
THU_08_B_c	THU	THU_08	LOW	HIGH	LIGHT	0	NA	THULIGHTHIGH	0
THU_09_A_a	THU	THU_09	LOW	HIGH	LIGHT	0	NA	THULIGHTHIGH	0
THU_09_A_b	THU	THU_09	LOW	HIGH	LIGHT	0	NA	THULIGHTHIGH	0
THU_09_A_c	THU	THU_09	LOW	HIGH	LIGHT	0	NA	THULIGHTHIGH	0
THU_09_B_a	THU	THU_09	LOW	HIGH	LIGHT	0	NA	THULIGHTHIGH	0
THU_09_B_b	THU	THU_09	LOW	HIGH	LIGHT	0	NA	THULIGHTHIGH	0
THU_09_B_c	THU	THU_09	LOW	HIGH	LIGHT	0	NA	THULIGHTHIGH	0
THU_10_A_a	THU	THU_10	LOW	HIGH	LIGHT	0	NA	THULIGHTHIGH	0
THU_10_A_b	THU	THU_10	LOW	HIGH	LIGHT	0	NA	THULIGHTHIGH	0
THU_10_A_c	THU	THU_10	LOW	HIGH	LIGHT	0	NA	THULIGHTHIGH	0
THU_10_B_b	THU	THU_10	LOW	HIGH	LIGHT	0	NA	THULIGHTHIGH	0
THU_10_B_c	THU	THU_10	LOW	HIGH	LIGHT	0	NA	THULIGHTHIGH	0
THU_11_A_a	THU	THU_11	LOW	HIGH	LIGHT	0	NA	THULIGHTHIGH	0
THU_11_A_b	THU	THU_11	LOW	HIGH	LIGHT	0	NA	THULIGHTHIGH	0
THU_11_A_c	THU	THU_11	LOW	HIGH	LIGHT	0	NA	THULIGHTHIGH	0
THU_11_B_b	THU	THU_11	LOW	HIGH	LIGHT	0	NA	THULIGHTHIGH	0
THU_11_B_c	THU	THU_11	LOW	HIGH	LIGHT	0	NA	THULIGHTHIGH	0
THU_12_A_b	THU	THU_12	LOW	HIGH	LIGHT	0	NA	THULIGHTHIGH	0
THU_12_A_c	THU	THU_12	LOW	HIGH	LIGHT	0	NA	THULIGHTHIGH	0
THU_12_B_a	THU	THU_12	LOW	HIGH	LIGHT	0	NA	THULIGHTHIGH	0
THU_12_B_b	THU	THU_12	LOW	HIGH	LIGHT	0	NA	THULIGHTHIGH	0
THU_12_B_c	THU	THU_12	LOW	HIGH	LIGHT	0	NA	THULIGHTHIGH	0
THU_13_A_a	THU	THU_13	LOW	HIGH	LIGHT	0	NA	THULIGHTHIGH	0
THU_13_A_b	THU	THU_13	LOW	HIGH	LIGHT	0	NA	THULIGHTHIGH	0
THU_13_A_c	THU	THU_13	LOW	HIGH	LIGHT	0	NA	THULIGHTHIGH	0
THU_13_B_a	THU	THU_13	LOW	HIGH	LIGHT	0	NA	THULIGHTHIGH	0
THU_13_B_b	THU	THU_13	LOW	HIGH	LIGHT	0	NA	THULIGHTHIGH	0
THU_13_B_c	THU	THU_13	LOW	HIGH	LIGHT	0	NA	THULIGHTHIGH	0
THU_14_A_b	THU	THU_14	LOW	HIGH	LIGHT	0	NA	THULIGHTHIGH	0
THU_14_A_c	THU	THU_14	LOW	HIGH	LIGHT	0	NA	THULIGHTHIGH	0
THU_14_B_b	THU	THU_14	LOW	HIGH	LIGHT	0	NA	THULIGHTHIGH	0
THU_14_B_c	THU	THU_14	LOW	HIGH	LIGHT	0	NA	THULIGHTHIGH	0
THU_15_A_a	THU	THU_15	LOW	HIGH	LIGHT	0	NA	THULIGHTHIGH	0
THU_15_A_b	THU	THU_15	LOW	HIGH	LIGHT	0	NA	THULIGHTHIGH	0
THU_15_A_c	THU	THU_15	LOW	HIGH	LIGHT	0	NA	THULIGHTHIGH	0
THU_15_B_c	THU	THU_15	LOW	HIGH	LIGHT	0	NA	THULIGHTHIGH	0
THU_01_A_a	THU	THU_01	LOW	HIGH	LIGHT	1	14.00	THULIGHTHIGH	1
THU_02_B_a	THU	THU_02	LOW	HIGH	LIGHT	1	14.00	THULIGHTHIGH	2
THU_03_B_a	THU	THU_03	LOW	HIGH	LIGHT	1	14.00	THULIGHTHIGH	3
THU_04_A_a	THU	THU_04	LOW	HIGH	LIGHT	1	14.00	THULIGHTHIGH	4
THU_05_A_a	THU	THU_05	LOW	HIGH	LIGHT	1	14.00	THULIGHTHIGH	5
THU_05_A_b	THU	THU_05	LOW	HIGH	LIGHT	1	14.00	THULIGHTHIGH	6
THU_06_B_a	THU	THU_06	LOW	HIGH	LIGHT	1	14.00	THULIGHTHIGH	7
THU_06_B_b	THU	THU_06	LOW	HIGH	LIGHT	1	14.00	THULIGHTHIGH	8
THU_07_B_a	THU	THU_07	LOW	HIGH	LIGHT	1	14.00	THULIGHTHIGH	9
THU_08_B_a	THU	THU_08	LOW	HIGH	LIGHT	1	14.00	THULIGHTHIGH	10
THU_14_A_a	THU	THU_14	LOW	HIGH	LIGHT	1	14.00	THULIGHTHIGH	11
THU_15_B_a	THU	THU_15	LOW	HIGH	LIGHT	1	14.00	THULIGHTHIGH	12
THU_11_B_a	THU	THU_11	LOW	HIGH	LIGHT	1	16.00	THULIGHTHIGH	13
THU_08_B_b	THU	THU_08	LOW	HIGH	LIGHT	1	30.00	THULIGHTHIGH	14
THU_12_A_a	THU	THU_12	LOW	HIGH	LIGHT	1	35.00	THULIGHTHIGH	15
THU_15_B_b	THU	THU_15	LOW	HIGH	LIGHT	1	35.00	THULIGHTHIGH	16
THU_08_A_a	THU	THU_08	LOW	HIGH	LIGHT	1	39.00	THULIGHTHIGH	17
THU_10_B_a	THU	THU_10	LOW	HIGH	LIGHT	1	39.00	THULIGHTHIGH	18
THU_04_B_a	THU	THU_04	LOW	HIGH	LIGHT	1	42.00	THULIGHTHIGH	19
THU_14_B_a	THU	THU_14	LOW	HIGH	LIGHT	1	42.00	THULIGHTHIGH	20
THU_01_A_b	THU	THU_01	LOW	HIGH	LIGHT	1	46.00	THULIGHTHIGH	21
THU_06_A_a	THU	THU_06	LOW	HIGH	LIGHT	1	46.00	THULIGHTHIGH	22
THU_01_A_c	THU	THU_01	LOW	HIGH	LIGHT	1	49.00	THULIGHTHIGH	23
VIL_01_B_b	VIL	VIL_01	LOW	HIGH	LIGHT	0	NA	VILLIGHTHIGH	0
VIL_01_B_c	VIL	VIL_01	LOW	HIGH	LIGHT	0	NA	VILLIGHTHIGH	0
VIL_02_A_a	VIL	VIL_02	LOW	HIGH	LIGHT	0	NA	VILLIGHTHIGH	0
VIL_02_A_b	VIL	VIL_02	LOW	HIGH	LIGHT	0	NA	VILLIGHTHIGH	0
VIL_02_A_c	VIL	VIL_02	LOW	HIGH	LIGHT	0	NA	VILLIGHTHIGH	0
VIL_02_B_b	VIL	VIL_02	LOW	HIGH	LIGHT	0	NA	VILLIGHTHIGH	0
VIL_02_B_c	VIL	VIL_02	LOW	HIGH	LIGHT	0	NA	VILLIGHTHIGH	0
VIL_03_A_b	VIL	VIL_03	LOW	HIGH	LIGHT	0	NA	VILLIGHTHIGH	0
VIL_03_A_c	VIL	VIL_03	LOW	HIGH	LIGHT	0	NA	VILLIGHTHIGH	0
VIL_03_B_b	VIL	VIL_03	LOW	HIGH	LIGHT	0	NA	VILLIGHTHIGH	0
VIL_03_B_c	VIL	VIL_03	LOW	HIGH	LIGHT	0	NA	VILLIGHTHIGH	0
VIL_04_A_c	VIL	VIL_04	LOW	HIGH	LIGHT	0	NA	VILLIGHTHIGH	0
VIL_04_B_a	VIL	VIL_04	LOW	HIGH	LIGHT	0	NA	VILLIGHTHIGH	0
VIL_04_B_b	VIL	VIL_04	LOW	HIGH	LIGHT	0	NA	VILLIGHTHIGH	0
VIL_04_B_c	VIL	VIL_04	LOW	HIGH	LIGHT	0	NA	VILLIGHTHIGH	0
VIL_05_A_c	VIL	VIL_05	LOW	HIGH	LIGHT	0	NA	VILLIGHTHIGH	0
VIL_05_B_a	VIL	VIL_05	LOW	HIGH	LIGHT	0	NA	VILLIGHTHIGH	0
VIL_05_B_b	VIL	VIL_05	LOW	HIGH	LIGHT	0	NA	VILLIGHTHIGH	0
VIL_05_B_c	VIL	VIL_05	LOW	HIGH	LIGHT	0	NA	VILLIGHTHIGH	0
VIL_06_A_b	VIL	VIL_06	LOW	HIGH	LIGHT	0	NA	VILLIGHTHIGH	0
VIL_06_A_c	VIL	VIL_06	LOW	HIGH	LIGHT	0	NA	VILLIGHTHIGH	0
VIL_06_B_b	VIL	VIL_06	LOW	HIGH	LIGHT	0	NA	VILLIGHTHIGH	0
VIL_06_B_c	VIL	VIL_06	LOW	HIGH	LIGHT	0	NA	VILLIGHTHIGH	0
VIL_07_A_a	VIL	VIL_07	LOW	HIGH	LIGHT	0	NA	VILLIGHTHIGH	0
VIL_07_A_b	VIL	VIL_07	LOW	HIGH	LIGHT	0	NA	VILLIGHTHIGH	0
VIL_07_A_c	VIL	VIL_07	LOW	HIGH	LIGHT	0	NA	VILLIGHTHIGH	0
VIL_07_B_b	VIL	VIL_07	LOW	HIGH	LIGHT	0	NA	VILLIGHTHIGH	0
VIL_07_B_c	VIL	VIL_07	LOW	HIGH	LIGHT	0	NA	VILLIGHTHIGH	0
VIL_08_A_c	VIL	VIL_08	LOW	HIGH	LIGHT	0	NA	VILLIGHTHIGH	0
VIL_08_B_c	VIL	VIL_08	LOW	HIGH	LIGHT	0	NA	VILLIGHTHIGH	0
VIL_09_A_b	VIL	VIL_09	LOW	HIGH	LIGHT	0	NA	VILLIGHTHIGH	0
VIL_09_A_c	VIL	VIL_09	LOW	HIGH	LIGHT	0	NA	VILLIGHTHIGH	0
VIL_09_B_b	VIL	VIL_09	LOW	HIGH	LIGHT	0	NA	VILLIGHTHIGH	0
VIL_09_B_c	VIL	VIL_09	LOW	HIGH	LIGHT	0	NA	VILLIGHTHIGH	0
VIL_10_A_a	VIL	VIL_10	LOW	HIGH	LIGHT	0	NA	VILLIGHTHIGH	0
VIL_10_A_b	VIL	VIL_10	LOW	HIGH	LIGHT	0	NA	VILLIGHTHIGH	0
VIL_10_A_c	VIL	VIL_10	LOW	HIGH	LIGHT	0	NA	VILLIGHTHIGH	0
VIL_10_B_a	VIL	VIL_10	LOW	HIGH	LIGHT	0	NA	VILLIGHTHIGH	0
VIL_10_B_b	VIL	VIL_10	LOW	HIGH	LIGHT	0	NA	VILLIGHTHIGH	0
VIL_10_B_c	VIL	VIL_10	LOW	HIGH	LIGHT	0	NA	VILLIGHTHIGH	0
VIL_11_A_b	VIL	VIL_11	LOW	HIGH	LIGHT	0	NA	VILLIGHTHIGH	0
VIL_11_A_c	VIL	VIL_11	LOW	HIGH	LIGHT	0	NA	VILLIGHTHIGH	0
VIL_11_B_a	VIL	VIL_11	LOW	HIGH	LIGHT	0	NA	VILLIGHTHIGH	0
VIL_11_B_b	VIL	VIL_11	LOW	HIGH	LIGHT	0	NA	VILLIGHTHIGH	0
VIL_11_B_c	VIL	VIL_11	LOW	HIGH	LIGHT	0	NA	VILLIGHTHIGH	0
VIL_12_A_b	VIL	VIL_12	LOW	HIGH	LIGHT	0	NA	VILLIGHTHIGH	0
VIL_12_A_c	VIL	VIL_12	LOW	HIGH	LIGHT	0	NA	VILLIGHTHIGH	0
VIL_12_B_c	VIL	VIL_12	LOW	HIGH	LIGHT	0	NA	VILLIGHTHIGH	0
VIL_13_A_b	VIL	VIL_13	LOW	HIGH	LIGHT	0	NA	VILLIGHTHIGH	0
VIL_13_A_c	VIL	VIL_13	LOW	HIGH	LIGHT	0	NA	VILLIGHTHIGH	0
VIL_13_B_a	VIL	VIL_13	LOW	HIGH	LIGHT	0	NA	VILLIGHTHIGH	0
VIL_13_B_c	VIL	VIL_13	LOW	HIGH	LIGHT	0	NA	VILLIGHTHIGH	0
VIL_14_A_a	VIL	VIL_14	LOW	HIGH	LIGHT	0	NA	VILLIGHTHIGH	0
VIL_14_A_b	VIL	VIL_14	LOW	HIGH	LIGHT	0	NA	VILLIGHTHIGH	0
VIL_14_A_c	VIL	VIL_14	LOW	HIGH	LIGHT	0	NA	VILLIGHTHIGH	0
VIL_14_B_a	VIL	VIL_14	LOW	HIGH	LIGHT	0	NA	VILLIGHTHIGH	0
VIL_14_B_b	VIL	VIL_14	LOW	HIGH	LIGHT	0	NA	VILLIGHTHIGH	0
VIL_14_B_c	VIL	VIL_14	LOW	HIGH	LIGHT	0	NA	VILLIGHTHIGH	0
VIL_15_A_a	VIL	VIL_15	LOW	HIGH	LIGHT	0	NA	VILLIGHTHIGH	0
VIL_15_A_b	VIL	VIL_15	LOW	HIGH	LIGHT	0	NA	VILLIGHTHIGH	0
VIL_15_A_c	VIL	VIL_15	LOW	HIGH	LIGHT	0	NA	VILLIGHTHIGH	0
VIL_15_B_a	VIL	VIL_15	LOW	HIGH	LIGHT	0	NA	VILLIGHTHIGH	0
VIL_15_B_b	VIL	VIL_15	LOW	HIGH	LIGHT	0	NA	VILLIGHTHIGH	0
VIL_15_B_c	VIL	VIL_15	LOW	HIGH	LIGHT	0	NA	VILLIGHTHIGH	0
VIL_13_B_b	VIL	VIL_13	LOW	HIGH	LIGHT	1	10.00	VILLIGHTHIGH	1
VIL_01_A_a	VIL	VIL_01	LOW	HIGH	LIGHT	1	14.00	VILLIGHTHIGH	2
VIL_01_A_b	VIL	VIL_01	LOW	HIGH	LIGHT	1	14.00	VILLIGHTHIGH	3
VIL_04_A_a	VIL	VIL_04	LOW	HIGH	LIGHT	1	14.00	VILLIGHTHIGH	4
VIL_04_A_b	VIL	VIL_04	LOW	HIGH	LIGHT	1	14.00	VILLIGHTHIGH	5
VIL_06_A_a	VIL	VIL_06	LOW	HIGH	LIGHT	1	14.00	VILLIGHTHIGH	6
VIL_09_A_a	VIL	VIL_09	LOW	HIGH	LIGHT	1	14.00	VILLIGHTHIGH	7
VIL_09_B_a	VIL	VIL_09	LOW	HIGH	LIGHT	1	14.00	VILLIGHTHIGH	8
VIL_03_B_a	VIL	VIL_03	LOW	HIGH	LIGHT	1	16.00	VILLIGHTHIGH	9
VIL_08_A_a	VIL	VIL_08	LOW	HIGH	LIGHT	1	18.00	VILLIGHTHIGH	10
VIL_06_B_a	VIL	VIL_06	LOW	HIGH	LIGHT	1	32.00	VILLIGHTHIGH	11
VIL_02_B_a	VIL	VIL_02	LOW	HIGH	LIGHT	1	37.00	VILLIGHTHIGH	12
VIL_11_A_a	VIL	VIL_11	LOW	HIGH	LIGHT	1	37.00	VILLIGHTHIGH	13
VIL_01_A_c	VIL	VIL_01	LOW	HIGH	LIGHT	1	39.00	VILLIGHTHIGH	14
VIL_13_A_a	VIL	VIL_13	LOW	HIGH	LIGHT	1	39.00	VILLIGHTHIGH	15
VIL_01_B_a	VIL	VIL_01	LOW	HIGH	LIGHT	1	42.00	VILLIGHTHIGH	16
VIL_05_A_a	VIL	VIL_05	LOW	HIGH	LIGHT	1	42.00	VILLIGHTHIGH	17
VIL_07_B_a	VIL	VIL_07	LOW	HIGH	LIGHT	1	42.00	VILLIGHTHIGH	18
VIL_12_A_a	VIL	VIL_12	LOW	HIGH	LIGHT	1	42.00	VILLIGHTHIGH	19
VIL_08_B_a	VIL	VIL_08	LOW	HIGH	LIGHT	1	44.00	VILLIGHTHIGH	20
VIL_08_B_b	VIL	VIL_08	LOW	HIGH	LIGHT	1	44.00	VILLIGHTHIGH	21
VIL_12_B_a	VIL	VIL_12	LOW	HIGH	LIGHT	1	44.00	VILLIGHTHIGH	22
VIL_12_B_b	VIL	VIL_12	LOW	HIGH	LIGHT	1	44.00	VILLIGHTHIGH	23
VIL_05_A_b	VIL	VIL_05	LOW	HIGH	LIGHT	1	46.00	VILLIGHTHIGH	24
VIL_08_A_b	VIL	VIL_08	LOW	HIGH	LIGHT	1	46.00	VILLIGHTHIGH	25
VIL_03_A_a	VIL	VIL_03	LOW	HIGH	LIGHT	1	NA	VILLIGHTHIGH	NA
BAG_01_G_a	BAG	BAG_01	LOW	HIGH	SHADE	0	NA	BAGSHADEHIGH	0
BAG_01_G_b	BAG	BAG_01	LOW	HIGH	SHADE	0	NA	BAGSHADEHIGH	0
BAG_01_G_c	BAG	BAG_01	LOW	HIGH	SHADE	0	NA	BAGSHADEHIGH	0
BAG_01_H_a	BAG	BAG_01	LOW	HIGH	SHADE	0	NA	BAGSHADEHIGH	0
BAG_01_H_b	BAG	BAG_01	LOW	HIGH	SHADE	0	NA	BAGSHADEHIGH	0
BAG_01_H_c	BAG	BAG_01	LOW	HIGH	SHADE	0	NA	BAGSHADEHIGH	0
BAG_03_G_a	BAG	BAG_03	LOW	HIGH	SHADE	0	NA	BAGSHADEHIGH	0
BAG_03_G_b	BAG	BAG_03	LOW	HIGH	SHADE	0	NA	BAGSHADEHIGH	0
BAG_03_G_c	BAG	BAG_03	LOW	HIGH	SHADE	0	NA	BAGSHADEHIGH	0
BAG_03_H_b	BAG	BAG_03	LOW	HIGH	SHADE	0	NA	BAGSHADEHIGH	0
BAG_03_H_c	BAG	BAG_03	LOW	HIGH	SHADE	0	NA	BAGSHADEHIGH	0
BAG_04_G_b	BAG	BAG_04	LOW	HIGH	SHADE	0	NA	BAGSHADEHIGH	0
BAG_04_G_c	BAG	BAG_04	LOW	HIGH	SHADE	0	NA	BAGSHADEHIGH	0
BAG_04_H_c	BAG	BAG_04	LOW	HIGH	SHADE	0	NA	BAGSHADEHIGH	0
BAG_05_G_c	BAG	BAG_05	LOW	HIGH	SHADE	0	NA	BAGSHADEHIGH	0
BAG_05_H_c	BAG	BAG_05	LOW	HIGH	SHADE	0	NA	BAGSHADEHIGH	0
BAG_06_G_a	BAG	BAG_06	LOW	HIGH	SHADE	0	NA	BAGSHADEHIGH	0
BAG_06_G_b	BAG	BAG_06	LOW	HIGH	SHADE	0	NA	BAGSHADEHIGH	0
BAG_06_G_c	BAG	BAG_06	LOW	HIGH	SHADE	0	NA	BAGSHADEHIGH	0
BAG_06_H_b	BAG	BAG_06	LOW	HIGH	SHADE	0	NA	BAGSHADEHIGH	0
BAG_06_H_c	BAG	BAG_06	LOW	HIGH	SHADE	0	NA	BAGSHADEHIGH	0
BAG_07_H_c	BAG	BAG_07	LOW	HIGH	SHADE	0	NA	BAGSHADEHIGH	0
BAG_08_G_b	BAG	BAG_08	LOW	HIGH	SHADE	0	NA	BAGSHADEHIGH	0
BAG_08_G_c	BAG	BAG_08	LOW	HIGH	SHADE	0	NA	BAGSHADEHIGH	0
BAG_08_H_c	BAG	BAG_08	LOW	HIGH	SHADE	0	NA	BAGSHADEHIGH	0
BAG_09_G_c	BAG	BAG_09	LOW	HIGH	SHADE	0	NA	BAGSHADEHIGH	0
BAG_09_H_a	BAG	BAG_09	LOW	HIGH	SHADE	0	NA	BAGSHADEHIGH	0
BAG_09_H_b	BAG	BAG_09	LOW	HIGH	SHADE	0	NA	BAGSHADEHIGH	0
BAG_09_H_c	BAG	BAG_09	LOW	HIGH	SHADE	0	NA	BAGSHADEHIGH	0
BAG_10_G_c	BAG	BAG_10	LOW	HIGH	SHADE	0	NA	BAGSHADEHIGH	0
BAG_10_H_b	BAG	BAG_10	LOW	HIGH	SHADE	0	NA	BAGSHADEHIGH	0
BAG_10_H_c	BAG	BAG_10	LOW	HIGH	SHADE	0	NA	BAGSHADEHIGH	0
BAG_11_G_a	BAG	BAG_11	LOW	HIGH	SHADE	0	NA	BAGSHADEHIGH	0
BAG_11_G_b	BAG	BAG_11	LOW	HIGH	SHADE	0	NA	BAGSHADEHIGH	0
BAG_11_G_c	BAG	BAG_11	LOW	HIGH	SHADE	0	NA	BAGSHADEHIGH	0
BAG_11_H_b	BAG	BAG_11	LOW	HIGH	SHADE	0	NA	BAGSHADEHIGH	0
BAG_11_H_c	BAG	BAG_11	LOW	HIGH	SHADE	0	NA	BAGSHADEHIGH	0
BAG_12_G_c	BAG	BAG_12	LOW	HIGH	SHADE	0	NA	BAGSHADEHIGH	0
BAG_13_G_c	BAG	BAG_13	LOW	HIGH	SHADE	0	NA	BAGSHADEHIGH	0
BAG_13_H_a	BAG	BAG_13	LOW	HIGH	SHADE	0	NA	BAGSHADEHIGH	0
BAG_13_H_b	BAG	BAG_13	LOW	HIGH	SHADE	0	NA	BAGSHADEHIGH	0
BAG_13_H_c	BAG	BAG_13	LOW	HIGH	SHADE	0	NA	BAGSHADEHIGH	0
BAG_14_H_b	BAG	BAG_14	LOW	HIGH	SHADE	0	NA	BAGSHADEHIGH	0
BAG_14_H_c	BAG	BAG_14	LOW	HIGH	SHADE	0	NA	BAGSHADEHIGH	0
BAG_15_G_b	BAG	BAG_15	LOW	HIGH	SHADE	0	NA	BAGSHADEHIGH	0
BAG_15_G_c	BAG	BAG_15	LOW	HIGH	SHADE	0	NA	BAGSHADEHIGH	0
BAG_15_H_b	BAG	BAG_15	LOW	HIGH	SHADE	0	NA	BAGSHADEHIGH	0
BAG_15_H_c	BAG	BAG_15	LOW	HIGH	SHADE	0	NA	BAGSHADEHIGH	0
BAG_04_H_a	BAG	BAG_04	LOW	HIGH	SHADE	1	14.00	BAGSHADEHIGH	1
BAG_07_G_a	BAG	BAG_07	LOW	HIGH	SHADE	1	14.00	BAGSHADEHIGH	2
BAG_10_G_a	BAG	BAG_10	LOW	HIGH	SHADE	1	14.00	BAGSHADEHIGH	3
BAG_12_G_a	BAG	BAG_12	LOW	HIGH	SHADE	1	14.00	BAGSHADEHIGH	4
BAG_12_H_a	BAG	BAG_12	LOW	HIGH	SHADE	1	14.00	BAGSHADEHIGH	5
BAG_12_H_b	BAG	BAG_12	LOW	HIGH	SHADE	1	14.00	BAGSHADEHIGH	6
BAG_03_H_a	BAG	BAG_03	LOW	HIGH	SHADE	1	18.00	BAGSHADEHIGH	7
BAG_05_G_a	BAG	BAG_05	LOW	HIGH	SHADE	1	18.00	BAGSHADEHIGH	8
BAG_06_H_a	BAG	BAG_06	LOW	HIGH	SHADE	1	18.00	BAGSHADEHIGH	9
BAG_07_G_b	BAG	BAG_07	LOW	HIGH	SHADE	1	18.00	BAGSHADEHIGH	10
BAG_07_H_a	BAG	BAG_07	LOW	HIGH	SHADE	1	18.00	BAGSHADEHIGH	11
BAG_08_G_a	BAG	BAG_08	LOW	HIGH	SHADE	1	18.00	BAGSHADEHIGH	12
BAG_08_H_a	BAG	BAG_08	LOW	HIGH	SHADE	1	18.00	BAGSHADEHIGH	13
BAG_09_G_a	BAG	BAG_09	LOW	HIGH	SHADE	1	18.00	BAGSHADEHIGH	14
BAG_12_G_b	BAG	BAG_12	LOW	HIGH	SHADE	1	18.00	BAGSHADEHIGH	15
BAG_15_G_a	BAG	BAG_15	LOW	HIGH	SHADE	1	18.00	BAGSHADEHIGH	16
BAG_15_H_a	BAG	BAG_15	LOW	HIGH	SHADE	1	18.00	BAGSHADEHIGH	17
BAG_09_G_b	BAG	BAG_09	LOW	HIGH	SHADE	1	20.00	BAGSHADEHIGH	18
BAG_10_G_b	BAG	BAG_10	LOW	HIGH	SHADE	1	20.00	BAGSHADEHIGH	19
BAG_10_H_a	BAG	BAG_10	LOW	HIGH	SHADE	1	20.00	BAGSHADEHIGH	20
BAG_07_H_b	BAG	BAG_07	LOW	HIGH	SHADE	1	25.00	BAGSHADEHIGH	21
BAG_04_H_b	BAG	BAG_04	LOW	HIGH	SHADE	1	27.00	BAGSHADEHIGH	22
BAG_08_H_b	BAG	BAG_08	LOW	HIGH	SHADE	1	27.00	BAGSHADEHIGH	23
BAG_11_H_a	BAG	BAG_11	LOW	HIGH	SHADE	1	27.00	BAGSHADEHIGH	24
BAG_14_G_b	BAG	BAG_14	LOW	HIGH	SHADE	1	27.00	BAGSHADEHIGH	25
BAG_14_G_c	BAG	BAG_14	LOW	HIGH	SHADE	1	27.00	BAGSHADEHIGH	26
BAG_12_H_c	BAG	BAG_12	LOW	HIGH	SHADE	1	29.00	BAGSHADEHIGH	27
BAG_14_H_a	BAG	BAG_14	LOW	HIGH	SHADE	1	32.00	BAGSHADEHIGH	28
BAG_05_G_b	BAG	BAG_05	LOW	HIGH	SHADE	1	34.00	BAGSHADEHIGH	29
BAG_05_H_a	BAG	BAG_05	LOW	HIGH	SHADE	1	34.00	BAGSHADEHIGH	30
BAG_05_H_b	BAG	BAG_05	LOW	HIGH	SHADE	1	34.00	BAGSHADEHIGH	31
BAG_07_G_c	BAG	BAG_07	LOW	HIGH	SHADE	1	34.00	BAGSHADEHIGH	32
BAG_04_G_a	BAG	BAG_04	LOW	HIGH	SHADE	1	39.00	BAGSHADEHIGH	33
BAG_13_G_a	BAG	BAG_13	LOW	HIGH	SHADE	1	39.00	BAGSHADEHIGH	34
BAG_13_G_b	BAG	BAG_13	LOW	HIGH	SHADE	1	46.00	BAGSHADEHIGH	35
BAG_14_G_a	BAG	BAG_14	LOW	HIGH	SHADE	1	NA	BAGSHADEHIGH	NA
BAN_01_G_a	BAN	BAN_01	LOW	HIGH	SHADE	0	NA	BANSHADEHIGH	0
BAN_01_G_b	BAN	BAN_01	LOW	HIGH	SHADE	0	NA	BANSHADEHIGH	0
BAN_01_G_c	BAN	BAN_01	LOW	HIGH	SHADE	0	NA	BANSHADEHIGH	0
BAN_01_H_a	BAN	BAN_01	LOW	HIGH	SHADE	0	NA	BANSHADEHIGH	0
BAN_01_H_b	BAN	BAN_01	LOW	HIGH	SHADE	0	NA	BANSHADEHIGH	0
BAN_01_H_c	BAN	BAN_01	LOW	HIGH	SHADE	0	NA	BANSHADEHIGH	0
BAN_02_G_a	BAN	BAN_02	LOW	HIGH	SHADE	0	NA	BANSHADEHIGH	0
BAN_02_G_b	BAN	BAN_02	LOW	HIGH	SHADE	0	NA	BANSHADEHIGH	0
BAN_02_G_c	BAN	BAN_02	LOW	HIGH	SHADE	0	NA	BANSHADEHIGH	0
BAN_02_H_c	BAN	BAN_02	LOW	HIGH	SHADE	0	NA	BANSHADEHIGH	0
BAN_03_G_b	BAN	BAN_03	LOW	HIGH	SHADE	0	NA	BANSHADEHIGH	0
BAN_03_G_c	BAN	BAN_03	LOW	HIGH	SHADE	0	NA	BANSHADEHIGH	0
BAN_03_H_a	BAN	BAN_03	LOW	HIGH	SHADE	0	NA	BANSHADEHIGH	0
BAN_03_H_b	BAN	BAN_03	LOW	HIGH	SHADE	0	NA	BANSHADEHIGH	0
BAN_03_H_c	BAN	BAN_03	LOW	HIGH	SHADE	0	NA	BANSHADEHIGH	0
BAN_04_G_c	BAN	BAN_04	LOW	HIGH	SHADE	0	NA	BANSHADEHIGH	0
BAN_04_H_a	BAN	BAN_04	LOW	HIGH	SHADE	0	NA	BANSHADEHIGH	0
BAN_04_H_b	BAN	BAN_04	LOW	HIGH	SHADE	0	NA	BANSHADEHIGH	0
BAN_04_H_c	BAN	BAN_04	LOW	HIGH	SHADE	0	NA	BANSHADEHIGH	0
BAN_05_G_b	BAN	BAN_05	LOW	HIGH	SHADE	0	NA	BANSHADEHIGH	0
BAN_05_G_c	BAN	BAN_05	LOW	HIGH	SHADE	0	NA	BANSHADEHIGH	0
BAN_06_H_b	BAN	BAN_06	LOW	HIGH	SHADE	0	NA	BANSHADEHIGH	0
BAN_06_H_c	BAN	BAN_06	LOW	HIGH	SHADE	0	NA	BANSHADEHIGH	0
BAN_07_G_a	BAN	BAN_07	LOW	HIGH	SHADE	0	NA	BANSHADEHIGH	0
BAN_07_G_b	BAN	BAN_07	LOW	HIGH	SHADE	0	NA	BANSHADEHIGH	0
BAN_07_G_c	BAN	BAN_07	LOW	HIGH	SHADE	0	NA	BANSHADEHIGH	0
BAN_07_H_c	BAN	BAN_07	LOW	HIGH	SHADE	0	NA	BANSHADEHIGH	0
BAN_08_G_b	BAN	BAN_08	LOW	HIGH	SHADE	0	NA	BANSHADEHIGH	0
BAN_08_G_c	BAN	BAN_08	LOW	HIGH	SHADE	0	NA	BANSHADEHIGH	0
BAN_08_H_c	BAN	BAN_08	LOW	HIGH	SHADE	0	NA	BANSHADEHIGH	0
BAN_09_H_a	BAN	BAN_09	LOW	HIGH	SHADE	0	NA	BANSHADEHIGH	0
BAN_09_H_b	BAN	BAN_09	LOW	HIGH	SHADE	0	NA	BANSHADEHIGH	0
BAN_09_H_c	BAN	BAN_09	LOW	HIGH	SHADE	0	NA	BANSHADEHIGH	0
BAN_10_G_b	BAN	BAN_10	LOW	HIGH	SHADE	0	NA	BANSHADEHIGH	0
BAN_10_G_c	BAN	BAN_10	LOW	HIGH	SHADE	0	NA	BANSHADEHIGH	0
BAN_10_H_b	BAN	BAN_10	LOW	HIGH	SHADE	0	NA	BANSHADEHIGH	0
BAN_10_H_c	BAN	BAN_10	LOW	HIGH	SHADE	0	NA	BANSHADEHIGH	0
BAN_11_G_a	BAN	BAN_11	LOW	HIGH	SHADE	0	NA	BANSHADEHIGH	0
BAN_11_G_b	BAN	BAN_11	LOW	HIGH	SHADE	0	NA	BANSHADEHIGH	0
BAN_11_G_c	BAN	BAN_11	LOW	HIGH	SHADE	0	NA	BANSHADEHIGH	0
BAN_11_H_b	BAN	BAN_11	LOW	HIGH	SHADE	0	NA	BANSHADEHIGH	0
BAN_11_H_c	BAN	BAN_11	LOW	HIGH	SHADE	0	NA	BANSHADEHIGH	0
BAN_12_G_a	BAN	BAN_12	LOW	HIGH	SHADE	0	NA	BANSHADEHIGH	0
BAN_12_G_b	BAN	BAN_12	LOW	HIGH	SHADE	0	NA	BANSHADEHIGH	0
BAN_12_G_c	BAN	BAN_12	LOW	HIGH	SHADE	0	NA	BANSHADEHIGH	0
BAN_12_H_a	BAN	BAN_12	LOW	HIGH	SHADE	0	NA	BANSHADEHIGH	0
BAN_12_H_b	BAN	BAN_12	LOW	HIGH	SHADE	0	NA	BANSHADEHIGH	0
BAN_12_H_c	BAN	BAN_12	LOW	HIGH	SHADE	0	NA	BANSHADEHIGH	0
BAN_13_G_a	BAN	BAN_13	LOW	HIGH	SHADE	0	NA	BANSHADEHIGH	0
BAN_13_G_b	BAN	BAN_13	LOW	HIGH	SHADE	0	NA	BANSHADEHIGH	0
BAN_13_G_c	BAN	BAN_13	LOW	HIGH	SHADE	0	NA	BANSHADEHIGH	0
BAN_13_H_a	BAN	BAN_13	LOW	HIGH	SHADE	0	NA	BANSHADEHIGH	0
BAN_13_H_b	BAN	BAN_13	LOW	HIGH	SHADE	0	NA	BANSHADEHIGH	0
BAN_13_H_c	BAN	BAN_13	LOW	HIGH	SHADE	0	NA	BANSHADEHIGH	0
BAN_14_G_c	BAN	BAN_14	LOW	HIGH	SHADE	0	NA	BANSHADEHIGH	0
BAN_14_H_c	BAN	BAN_14	LOW	HIGH	SHADE	0	NA	BANSHADEHIGH	0
BAN_15_G_a	BAN	BAN_15	LOW	HIGH	SHADE	0	NA	BANSHADEHIGH	0
BAN_15_G_b	BAN	BAN_15	LOW	HIGH	SHADE	0	NA	BANSHADEHIGH	0
BAN_15_G_c	BAN	BAN_15	LOW	HIGH	SHADE	0	NA	BANSHADEHIGH	0
BAN_15_H_a	BAN	BAN_15	LOW	HIGH	SHADE	0	NA	BANSHADEHIGH	0
BAN_15_H_b	BAN	BAN_15	LOW	HIGH	SHADE	0	NA	BANSHADEHIGH	0
BAN_15_H_c	BAN	BAN_15	LOW	HIGH	SHADE	0	NA	BANSHADEHIGH	0
BAN_07_H_a	BAN	BAN_07	LOW	HIGH	SHADE	1	14.00	BANSHADEHIGH	1
BAN_10_H_a	BAN	BAN_10	LOW	HIGH	SHADE	1	14.00	BANSHADEHIGH	2
BAN_02_H_a	BAN	BAN_02	LOW	HIGH	SHADE	1	18.00	BANSHADEHIGH	3
BAN_02_H_b	BAN	BAN_02	LOW	HIGH	SHADE	1	18.00	BANSHADEHIGH	4
BAN_03_G_a	BAN	BAN_03	LOW	HIGH	SHADE	1	18.00	BANSHADEHIGH	5
BAN_05_H_a	BAN	BAN_05	LOW	HIGH	SHADE	1	18.00	BANSHADEHIGH	6
BAN_06_G_a	BAN	BAN_06	LOW	HIGH	SHADE	1	18.00	BANSHADEHIGH	7
BAN_06_G_b	BAN	BAN_06	LOW	HIGH	SHADE	1	18.00	BANSHADEHIGH	8
BAN_06_G_c	BAN	BAN_06	LOW	HIGH	SHADE	1	18.00	BANSHADEHIGH	9
BAN_07_H_b	BAN	BAN_07	LOW	HIGH	SHADE	1	18.00	BANSHADEHIGH	10
BAN_08_H_a	BAN	BAN_08	LOW	HIGH	SHADE	1	18.00	BANSHADEHIGH	11
BAN_08_H_b	BAN	BAN_08	LOW	HIGH	SHADE	1	18.00	BANSHADEHIGH	12
BAN_09_G_a	BAN	BAN_09	LOW	HIGH	SHADE	1	18.00	BANSHADEHIGH	13
BAN_09_G_b	BAN	BAN_09	LOW	HIGH	SHADE	1	18.00	BANSHADEHIGH	14
BAN_09_G_c	BAN	BAN_09	LOW	HIGH	SHADE	1	18.00	BANSHADEHIGH	15
BAN_10_G_a	BAN	BAN_10	LOW	HIGH	SHADE	1	18.00	BANSHADEHIGH	16
BAN_14_H_a	BAN	BAN_14	LOW	HIGH	SHADE	1	18.00	BANSHADEHIGH	17
BAN_04_G_a	BAN	BAN_04	LOW	HIGH	SHADE	1	20.00	BANSHADEHIGH	18
BAN_11_H_a	BAN	BAN_11	LOW	HIGH	SHADE	1	20.00	BANSHADEHIGH	19
BAN_04_G_b	BAN	BAN_04	LOW	HIGH	SHADE	1	22.00	BANSHADEHIGH	20
BAN_06_H_a	BAN	BAN_06	LOW	HIGH	SHADE	1	22.00	BANSHADEHIGH	21
BAN_14_G_a	BAN	BAN_14	LOW	HIGH	SHADE	1	22.00	BANSHADEHIGH	22
BAN_14_H_b	BAN	BAN_14	LOW	HIGH	SHADE	1	22.00	BANSHADEHIGH	23
BAN_08_G_a	BAN	BAN_08	LOW	HIGH	SHADE	1	27.00	BANSHADEHIGH	24
BAN_14_G_b	BAN	BAN_14	LOW	HIGH	SHADE	1	32.00	BANSHADEHIGH	25
BAN_05_G_a	BAN	BAN_05	LOW	HIGH	SHADE	1	39.00	BANSHADEHIGH	26
BAN_05_H_b	BAN	BAN_05	LOW	HIGH	SHADE	1	43.00	BANSHADEHIGH	27
BAN_05_H_c	BAN	BAN_05	LOW	HIGH	SHADE	1	50.00	BANSHADEHIGH	28
BES_01_G_a	BES	BES_01	LOW	HIGH	SHADE	0	NA	BESSHADEHIGH	0
BES_01_G_b	BES	BES_01	LOW	HIGH	SHADE	0	NA	BESSHADEHIGH	0
BES_01_G_c	BES	BES_01	LOW	HIGH	SHADE	0	NA	BESSHADEHIGH	0
BES_02_G_c	BES	BES_02	LOW	HIGH	SHADE	0	NA	BESSHADEHIGH	0
BES_02_H_c	BES	BES_02	LOW	HIGH	SHADE	0	NA	BESSHADEHIGH	0
BES_03_G_b	BES	BES_03	LOW	HIGH	SHADE	0	NA	BESSHADEHIGH	0
BES_03_G_c	BES	BES_03	LOW	HIGH	SHADE	0	NA	BESSHADEHIGH	0
BES_03_H_a	BES	BES_03	LOW	HIGH	SHADE	0	NA	BESSHADEHIGH	0
BES_03_H_b	BES	BES_03	LOW	HIGH	SHADE	0	NA	BESSHADEHIGH	0
BES_03_H_c	BES	BES_03	LOW	HIGH	SHADE	0	NA	BESSHADEHIGH	0
BES_04_G_b	BES	BES_04	LOW	HIGH	SHADE	0	NA	BESSHADEHIGH	0
BES_04_G_c	BES	BES_04	LOW	HIGH	SHADE	0	NA	BESSHADEHIGH	0
BES_04_H_c	BES	BES_04	LOW	HIGH	SHADE	0	NA	BESSHADEHIGH	0
BES_05_G_c	BES	BES_05	LOW	HIGH	SHADE	0	NA	BESSHADEHIGH	0
BES_05_H_b	BES	BES_05	LOW	HIGH	SHADE	0	NA	BESSHADEHIGH	0
BES_05_H_c	BES	BES_05	LOW	HIGH	SHADE	0	NA	BESSHADEHIGH	0
BES_06_G_c	BES	BES_06	LOW	HIGH	SHADE	0	NA	BESSHADEHIGH	0
BES_06_H_b	BES	BES_06	LOW	HIGH	SHADE	0	NA	BESSHADEHIGH	0
BES_06_H_c	BES	BES_06	LOW	HIGH	SHADE	0	NA	BESSHADEHIGH	0
BES_07_G_c	BES	BES_07	LOW	HIGH	SHADE	0	NA	BESSHADEHIGH	0
BES_07_H_c	BES	BES_07	LOW	HIGH	SHADE	0	NA	BESSHADEHIGH	0
BES_08_G_b	BES	BES_08	LOW	HIGH	SHADE	0	NA	BESSHADEHIGH	0
BES_08_G_c	BES	BES_08	LOW	HIGH	SHADE	0	NA	BESSHADEHIGH	0
BES_09_G_c	BES	BES_09	LOW	HIGH	SHADE	0	NA	BESSHADEHIGH	0
BES_09_H_b	BES	BES_09	LOW	HIGH	SHADE	0	NA	BESSHADEHIGH	0
BES_09_H_c	BES	BES_09	LOW	HIGH	SHADE	0	NA	BESSHADEHIGH	0
BES_10_G_b	BES	BES_10	LOW	HIGH	SHADE	0	NA	BESSHADEHIGH	0
BES_10_G_c	BES	BES_10	LOW	HIGH	SHADE	0	NA	BESSHADEHIGH	0
BES_11_G_b	BES	BES_11	LOW	HIGH	SHADE	0	NA	BESSHADEHIGH	0
BES_11_G_c	BES	BES_11	LOW	HIGH	SHADE	0	NA	BESSHADEHIGH	0
BES_12_H_c	BES	BES_12	LOW	HIGH	SHADE	0	NA	BESSHADEHIGH	0
BES_13_G_a	BES	BES_13	LOW	HIGH	SHADE	0	NA	BESSHADEHIGH	0
BES_13_G_b	BES	BES_13	LOW	HIGH	SHADE	0	NA	BESSHADEHIGH	0
BES_13_G_c	BES	BES_13	LOW	HIGH	SHADE	0	NA	BESSHADEHIGH	0
BES_13_H_c	BES	BES_13	LOW	HIGH	SHADE	0	NA	BESSHADEHIGH	0
BES_14_G_b	BES	BES_14	LOW	HIGH	SHADE	0	NA	BESSHADEHIGH	0
BES_14_G_c	BES	BES_14	LOW	HIGH	SHADE	0	NA	BESSHADEHIGH	0
BES_14_H_b	BES	BES_14	LOW	HIGH	SHADE	0	NA	BESSHADEHIGH	0
BES_14_H_c	BES	BES_14	LOW	HIGH	SHADE	0	NA	BESSHADEHIGH	0
BES_15_G_a	BES	BES_15	LOW	HIGH	SHADE	0	NA	BESSHADEHIGH	0
BES_15_G_b	BES	BES_15	LOW	HIGH	SHADE	0	NA	BESSHADEHIGH	0
BES_15_G_c	BES	BES_15	LOW	HIGH	SHADE	0	NA	BESSHADEHIGH	0
BES_01_H_a	BES	BES_01	LOW	HIGH	SHADE	1	14.00	BESSHADEHIGH	1
BES_03_G_a	BES	BES_03	LOW	HIGH	SHADE	1	14.00	BESSHADEHIGH	2
BES_07_G_a	BES	BES_07	LOW	HIGH	SHADE	1	14.00	BESSHADEHIGH	3
BES_07_G_b	BES	BES_07	LOW	HIGH	SHADE	1	14.00	BESSHADEHIGH	4
BES_08_H_a	BES	BES_08	LOW	HIGH	SHADE	1	14.00	BESSHADEHIGH	5
BES_09_H_a	BES	BES_09	LOW	HIGH	SHADE	1	14.00	BESSHADEHIGH	6
BES_10_G_a	BES	BES_10	LOW	HIGH	SHADE	1	14.00	BESSHADEHIGH	7
BES_10_H_a	BES	BES_10	LOW	HIGH	SHADE	1	14.00	BESSHADEHIGH	8
BES_15_H_a	BES	BES_15	LOW	HIGH	SHADE	1	14.00	BESSHADEHIGH	9
BES_15_H_b	BES	BES_15	LOW	HIGH	SHADE	1	14.00	BESSHADEHIGH	10
BES_02_G_a	BES	BES_02	LOW	HIGH	SHADE	1	18.00	BESSHADEHIGH	11
BES_02_H_a	BES	BES_02	LOW	HIGH	SHADE	1	18.00	BESSHADEHIGH	12
BES_02_H_b	BES	BES_02	LOW	HIGH	SHADE	1	18.00	BESSHADEHIGH	13
BES_04_H_a	BES	BES_04	LOW	HIGH	SHADE	1	18.00	BESSHADEHIGH	14
BES_05_H_a	BES	BES_05	LOW	HIGH	SHADE	1	18.00	BESSHADEHIGH	15
BES_08_G_a	BES	BES_08	LOW	HIGH	SHADE	1	18.00	BESSHADEHIGH	16
BES_08_H_b	BES	BES_08	LOW	HIGH	SHADE	1	18.00	BESSHADEHIGH	17
BES_08_H_c	BES	BES_08	LOW	HIGH	SHADE	1	18.00	BESSHADEHIGH	18
BES_09_G_a	BES	BES_09	LOW	HIGH	SHADE	1	18.00	BESSHADEHIGH	19
BES_10_H_b	BES	BES_10	LOW	HIGH	SHADE	1	18.00	BESSHADEHIGH	20
BES_11_G_a	BES	BES_11	LOW	HIGH	SHADE	1	18.00	BESSHADEHIGH	21
BES_12_G_a	BES	BES_12	LOW	HIGH	SHADE	1	18.00	BESSHADEHIGH	22
BES_12_G_b	BES	BES_12	LOW	HIGH	SHADE	1	18.00	BESSHADEHIGH	23
BES_12_G_c	BES	BES_12	LOW	HIGH	SHADE	1	18.00	BESSHADEHIGH	24
BES_12_H_a	BES	BES_12	LOW	HIGH	SHADE	1	18.00	BESSHADEHIGH	25
BES_12_H_b	BES	BES_12	LOW	HIGH	SHADE	1	18.00	BESSHADEHIGH	26
BES_15_H_c	BES	BES_15	LOW	HIGH	SHADE	1	18.00	BESSHADEHIGH	27
BES_02_G_b	BES	BES_02	LOW	HIGH	SHADE	1	20.00	BESSHADEHIGH	28
BES_06_G_a	BES	BES_06	LOW	HIGH	SHADE	1	20.00	BESSHADEHIGH	29
BES_06_G_b	BES	BES_06	LOW	HIGH	SHADE	1	20.00	BESSHADEHIGH	30
BES_10_H_c	BES	BES_10	LOW	HIGH	SHADE	1	20.00	BESSHADEHIGH	31
BES_04_H_b	BES	BES_04	LOW	HIGH	SHADE	1	22.00	BESSHADEHIGH	32
BES_09_G_b	BES	BES_09	LOW	HIGH	SHADE	1	22.00	BESSHADEHIGH	33
BES_07_H_a	BES	BES_07	LOW	HIGH	SHADE	1	27.00	BESSHADEHIGH	34
BES_13_H_a	BES	BES_13	LOW	HIGH	SHADE	1	27.00	BESSHADEHIGH	35
BES_14_G_a	BES	BES_14	LOW	HIGH	SHADE	1	27.00	BESSHADEHIGH	36
BES_14_H_a	BES	BES_14	LOW	HIGH	SHADE	1	27.00	BESSHADEHIGH	37
BES_11_H_a	BES	BES_11	LOW	HIGH	SHADE	1	32.00	BESSHADEHIGH	38
BES_11_H_b	BES	BES_11	LOW	HIGH	SHADE	1	34.00	BESSHADEHIGH	39
BES_04_G_a	BES	BES_04	LOW	HIGH	SHADE	1	36.00	BESSHADEHIGH	40
BES_05_G_a	BES	BES_05	LOW	HIGH	SHADE	1	36.00	BESSHADEHIGH	41
BES_05_G_b	BES	BES_05	LOW	HIGH	SHADE	1	36.00	BESSHADEHIGH	42
BES_07_H_b	BES	BES_07	LOW	HIGH	SHADE	1	36.00	BESSHADEHIGH	43
BES_11_H_c	BES	BES_11	LOW	HIGH	SHADE	1	36.00	BESSHADEHIGH	44
BES_06_H_a	BES	BES_06	LOW	HIGH	SHADE	1	43.00	BESSHADEHIGH	45
BES_13_H_b	BES	BES_13	LOW	HIGH	SHADE	1	55.00	BESSHADEHIGH	46
BES_01_H_b	BES	BES_01	LOW	HIGH	SHADE	1	NA	BESSHADEHIGH	NA
BES_01_H_c	BES	BES_01	LOW	HIGH	SHADE	1	NA	BESSHADEHIGH	NA
BES_01_H_d	BES	BES_01	LOW	HIGH	SHADE	1	NA	BESSHADEHIGH	NA
CAL_01_G_b	CAL	CAL_01	HIGH	HIGH	SHADE	0	NA	CALSHADEHIGH	0
CAL_01_G_c	CAL	CAL_01	HIGH	HIGH	SHADE	0	NA	CALSHADEHIGH	0
CAL_01_H_a	CAL	CAL_01	HIGH	HIGH	SHADE	0	NA	CALSHADEHIGH	0
CAL_01_H_b	CAL	CAL_01	HIGH	HIGH	SHADE	0	NA	CALSHADEHIGH	0
CAL_01_H_c	CAL	CAL_01	HIGH	HIGH	SHADE	0	NA	CALSHADEHIGH	0
CAL_02_G_a	CAL	CAL_02	HIGH	HIGH	SHADE	0	NA	CALSHADEHIGH	0
CAL_02_G_b	CAL	CAL_02	HIGH	HIGH	SHADE	0	NA	CALSHADEHIGH	0
CAL_02_G_c	CAL	CAL_02	HIGH	HIGH	SHADE	0	NA	CALSHADEHIGH	0
CAL_02_H_a	CAL	CAL_02	HIGH	HIGH	SHADE	0	NA	CALSHADEHIGH	0
CAL_02_H_b	CAL	CAL_02	HIGH	HIGH	SHADE	0	NA	CALSHADEHIGH	0
CAL_02_H_c	CAL	CAL_02	HIGH	HIGH	SHADE	0	NA	CALSHADEHIGH	0
CAL_03_G_a	CAL	CAL_03	HIGH	HIGH	SHADE	0	NA	CALSHADEHIGH	0
CAL_03_G_b	CAL	CAL_03	HIGH	HIGH	SHADE	0	NA	CALSHADEHIGH	0
CAL_03_G_c	CAL	CAL_03	HIGH	HIGH	SHADE	0	NA	CALSHADEHIGH	0
CAL_03_H_a	CAL	CAL_03	HIGH	HIGH	SHADE	0	NA	CALSHADEHIGH	0
CAL_03_H_b	CAL	CAL_03	HIGH	HIGH	SHADE	0	NA	CALSHADEHIGH	0
CAL_03_H_c	CAL	CAL_03	HIGH	HIGH	SHADE	0	NA	CALSHADEHIGH	0
CAL_04_G_c	CAL	CAL_04	HIGH	HIGH	SHADE	0	NA	CALSHADEHIGH	0
CAL_04_H_b	CAL	CAL_04	HIGH	HIGH	SHADE	0	NA	CALSHADEHIGH	0
CAL_04_H_c	CAL	CAL_04	HIGH	HIGH	SHADE	0	NA	CALSHADEHIGH	0
CAL_05_G_c	CAL	CAL_05	HIGH	HIGH	SHADE	0	NA	CALSHADEHIGH	0
CAL_06_G_b	CAL	CAL_06	HIGH	HIGH	SHADE	0	NA	CALSHADEHIGH	0
CAL_06_G_c	CAL	CAL_06	HIGH	HIGH	SHADE	0	NA	CALSHADEHIGH	0
CAL_06_H_b	CAL	CAL_06	HIGH	HIGH	SHADE	0	NA	CALSHADEHIGH	0
CAL_06_H_c	CAL	CAL_06	HIGH	HIGH	SHADE	0	NA	CALSHADEHIGH	0
CAL_07_G_c	CAL	CAL_07	HIGH	HIGH	SHADE	0	NA	CALSHADEHIGH	0
CAL_07_H_b	CAL	CAL_07	HIGH	HIGH	SHADE	0	NA	CALSHADEHIGH	0
CAL_07_H_c	CAL	CAL_07	HIGH	HIGH	SHADE	0	NA	CALSHADEHIGH	0
CAL_08_G_a	CAL	CAL_08	HIGH	HIGH	SHADE	0	NA	CALSHADEHIGH	0
CAL_08_G_b	CAL	CAL_08	HIGH	HIGH	SHADE	0	NA	CALSHADEHIGH	0
CAL_08_G_c	CAL	CAL_08	HIGH	HIGH	SHADE	0	NA	CALSHADEHIGH	0
CAL_08_H_c	CAL	CAL_08	HIGH	HIGH	SHADE	0	NA	CALSHADEHIGH	0
CAL_09_G_a	CAL	CAL_09	HIGH	HIGH	SHADE	0	NA	CALSHADEHIGH	0
CAL_09_G_b	CAL	CAL_09	HIGH	HIGH	SHADE	0	NA	CALSHADEHIGH	0
CAL_09_G_c	CAL	CAL_09	HIGH	HIGH	SHADE	0	NA	CALSHADEHIGH	0
CAL_09_H_a	CAL	CAL_09	HIGH	HIGH	SHADE	0	NA	CALSHADEHIGH	0
CAL_09_H_b	CAL	CAL_09	HIGH	HIGH	SHADE	0	NA	CALSHADEHIGH	0
CAL_09_H_c	CAL	CAL_09	HIGH	HIGH	SHADE	0	NA	CALSHADEHIGH	0
CAL_10_G_b	CAL	CAL_10	HIGH	HIGH	SHADE	0	NA	CALSHADEHIGH	0
CAL_10_G_c	CAL	CAL_10	HIGH	HIGH	SHADE	0	NA	CALSHADEHIGH	0
CAL_10_H_a	CAL	CAL_10	HIGH	HIGH	SHADE	0	NA	CALSHADEHIGH	0
CAL_10_H_b	CAL	CAL_10	HIGH	HIGH	SHADE	0	NA	CALSHADEHIGH	0
CAL_10_H_c	CAL	CAL_10	HIGH	HIGH	SHADE	0	NA	CALSHADEHIGH	0
CAL_11_G_a	CAL	CAL_11	HIGH	HIGH	SHADE	0	NA	CALSHADEHIGH	0
CAL_11_G_b	CAL	CAL_11	HIGH	HIGH	SHADE	0	NA	CALSHADEHIGH	0
CAL_11_G_c	CAL	CAL_11	HIGH	HIGH	SHADE	0	NA	CALSHADEHIGH	0
CAL_11_H_a	CAL	CAL_11	HIGH	HIGH	SHADE	0	NA	CALSHADEHIGH	0
CAL_11_H_b	CAL	CAL_11	HIGH	HIGH	SHADE	0	NA	CALSHADEHIGH	0
CAL_11_H_c	CAL	CAL_11	HIGH	HIGH	SHADE	0	NA	CALSHADEHIGH	0
CAL_12_G_a	CAL	CAL_12	HIGH	HIGH	SHADE	0	NA	CALSHADEHIGH	0
CAL_12_G_b	CAL	CAL_12	HIGH	HIGH	SHADE	0	NA	CALSHADEHIGH	0
CAL_12_G_c	CAL	CAL_12	HIGH	HIGH	SHADE	0	NA	CALSHADEHIGH	0
CAL_12_H_a	CAL	CAL_12	HIGH	HIGH	SHADE	0	NA	CALSHADEHIGH	0
CAL_12_H_b	CAL	CAL_12	HIGH	HIGH	SHADE	0	NA	CALSHADEHIGH	0
CAL_12_H_c	CAL	CAL_12	HIGH	HIGH	SHADE	0	NA	CALSHADEHIGH	0
CAL_13_G_a	CAL	CAL_13	HIGH	HIGH	SHADE	0	NA	CALSHADEHIGH	0
CAL_13_G_b	CAL	CAL_13	HIGH	HIGH	SHADE	0	NA	CALSHADEHIGH	0
CAL_13_G_c	CAL	CAL_13	HIGH	HIGH	SHADE	0	NA	CALSHADEHIGH	0
CAL_13_H_c	CAL	CAL_13	HIGH	HIGH	SHADE	0	NA	CALSHADEHIGH	0
CAL_14_G_b	CAL	CAL_14	HIGH	HIGH	SHADE	0	NA	CALSHADEHIGH	0
CAL_14_G_c	CAL	CAL_14	HIGH	HIGH	SHADE	0	NA	CALSHADEHIGH	0
CAL_14_H_b	CAL	CAL_14	HIGH	HIGH	SHADE	0	NA	CALSHADEHIGH	0
CAL_14_H_c	CAL	CAL_14	HIGH	HIGH	SHADE	0	NA	CALSHADEHIGH	0
CAL_15_G_b	CAL	CAL_15	HIGH	HIGH	SHADE	0	NA	CALSHADEHIGH	0
CAL_15_G_c	CAL	CAL_15	HIGH	HIGH	SHADE	0	NA	CALSHADEHIGH	0
CAL_15_H_c	CAL	CAL_15	HIGH	HIGH	SHADE	0	NA	CALSHADEHIGH	0
CAL_04_G_a	CAL	CAL_04	HIGH	HIGH	SHADE	1	14.00	CALSHADEHIGH	1
CAL_14_H_a	CAL	CAL_14	HIGH	HIGH	SHADE	1	14.00	CALSHADEHIGH	2
CAL_01_G_a	CAL	CAL_01	HIGH	HIGH	SHADE	1	18.00	CALSHADEHIGH	3
CAL_04_H_a	CAL	CAL_04	HIGH	HIGH	SHADE	1	18.00	CALSHADEHIGH	4
CAL_05_H_a	CAL	CAL_05	HIGH	HIGH	SHADE	1	18.00	CALSHADEHIGH	5
CAL_05_H_b	CAL	CAL_05	HIGH	HIGH	SHADE	1	18.00	CALSHADEHIGH	6
CAL_07_G_a	CAL	CAL_07	HIGH	HIGH	SHADE	1	18.00	CALSHADEHIGH	7
CAL_07_G_b	CAL	CAL_07	HIGH	HIGH	SHADE	1	18.00	CALSHADEHIGH	8
CAL_07_H_a	CAL	CAL_07	HIGH	HIGH	SHADE	1	18.00	CALSHADEHIGH	9
CAL_08_H_a	CAL	CAL_08	HIGH	HIGH	SHADE	1	18.00	CALSHADEHIGH	10
CAL_13_H_a	CAL	CAL_13	HIGH	HIGH	SHADE	1	18.00	CALSHADEHIGH	11
CAL_15_G_a	CAL	CAL_15	HIGH	HIGH	SHADE	1	18.00	CALSHADEHIGH	12
CAL_14_G_a	CAL	CAL_14	HIGH	HIGH	SHADE	1	20.00	CALSHADEHIGH	13
CAL_15_H_a	CAL	CAL_15	HIGH	HIGH	SHADE	1	20.00	CALSHADEHIGH	14
CAL_04_G_b	CAL	CAL_04	HIGH	HIGH	SHADE	1	22.00	CALSHADEHIGH	15
CAL_05_G_a	CAL	CAL_05	HIGH	HIGH	SHADE	1	22.00	CALSHADEHIGH	16
CAL_13_H_b	CAL	CAL_13	HIGH	HIGH	SHADE	1	22.00	CALSHADEHIGH	17
CAL_10_G_a	CAL	CAL_10	HIGH	HIGH	SHADE	1	27.00	CALSHADEHIGH	18
CAL_15_H_b	CAL	CAL_15	HIGH	HIGH	SHADE	1	27.00	CALSHADEHIGH	19
CAL_05_G_b	CAL	CAL_05	HIGH	HIGH	SHADE	1	29.00	CALSHADEHIGH	20
CAL_05_H_c	CAL	CAL_05	HIGH	HIGH	SHADE	1	34.00	CALSHADEHIGH	21
CAL_08_H_b	CAL	CAL_08	HIGH	HIGH	SHADE	1	34.00	CALSHADEHIGH	22
CAL_06_H_a	CAL	CAL_06	HIGH	HIGH	SHADE	1	41.00	CALSHADEHIGH	23
CAL_06_G_a	CAL	CAL_06	HIGH	HIGH	SHADE	1	NA	CALSHADEHIGH	NA
LAG_01_G_a	LAG	LAG_01	LOW	HIGH	SHADE	0	NA	LAGSHADEHIGH	0
LAG_01_G_b	LAG	LAG_01	LOW	HIGH	SHADE	0	NA	LAGSHADEHIGH	0
LAG_01_G_c	LAG	LAG_01	LOW	HIGH	SHADE	0	NA	LAGSHADEHIGH	0
LAG_02_G_b	LAG	LAG_02	LOW	HIGH	SHADE	0	NA	LAGSHADEHIGH	0
LAG_02_G_c	LAG	LAG_02	LOW	HIGH	SHADE	0	NA	LAGSHADEHIGH	0
LAG_02_H_a	LAG	LAG_02	LOW	HIGH	SHADE	0	NA	LAGSHADEHIGH	0
LAG_02_H_b	LAG	LAG_02	LOW	HIGH	SHADE	0	NA	LAGSHADEHIGH	0
LAG_02_H_c	LAG	LAG_02	LOW	HIGH	SHADE	0	NA	LAGSHADEHIGH	0
LAG_03_G_b	LAG	LAG_03	LOW	HIGH	SHADE	0	NA	LAGSHADEHIGH	0
LAG_03_G_c	LAG	LAG_03	LOW	HIGH	SHADE	0	NA	LAGSHADEHIGH	0
LAG_03_H_b	LAG	LAG_03	LOW	HIGH	SHADE	0	NA	LAGSHADEHIGH	0
LAG_03_H_c	LAG	LAG_03	LOW	HIGH	SHADE	0	NA	LAGSHADEHIGH	0
LAG_04_G_b	LAG	LAG_04	LOW	HIGH	SHADE	0	NA	LAGSHADEHIGH	0
LAG_04_G_c	LAG	LAG_04	LOW	HIGH	SHADE	0	NA	LAGSHADEHIGH	0
LAG_04_H_c	LAG	LAG_04	LOW	HIGH	SHADE	0	NA	LAGSHADEHIGH	0
LAG_05_H_b	LAG	LAG_05	LOW	HIGH	SHADE	0	NA	LAGSHADEHIGH	0
LAG_05_H_c	LAG	LAG_05	LOW	HIGH	SHADE	0	NA	LAGSHADEHIGH	0
LAG_06_G_c	LAG	LAG_06	LOW	HIGH	SHADE	0	NA	LAGSHADEHIGH	0
LAG_06_H_b	LAG	LAG_06	LOW	HIGH	SHADE	0	NA	LAGSHADEHIGH	0
LAG_06_H_c	LAG	LAG_06	LOW	HIGH	SHADE	0	NA	LAGSHADEHIGH	0
LAG_07_G_c	LAG	LAG_07	LOW	HIGH	SHADE	0	NA	LAGSHADEHIGH	0
LAG_07_H_a	LAG	LAG_07	LOW	HIGH	SHADE	0	NA	LAGSHADEHIGH	0
LAG_07_H_b	LAG	LAG_07	LOW	HIGH	SHADE	0	NA	LAGSHADEHIGH	0
LAG_07_H_c	LAG	LAG_07	LOW	HIGH	SHADE	0	NA	LAGSHADEHIGH	0
LAG_08_G_a	LAG	LAG_08	LOW	HIGH	SHADE	0	NA	LAGSHADEHIGH	0
LAG_08_G_b	LAG	LAG_08	LOW	HIGH	SHADE	0	NA	LAGSHADEHIGH	0
LAG_08_G_c	LAG	LAG_08	LOW	HIGH	SHADE	0	NA	LAGSHADEHIGH	0
LAG_08_H_a	LAG	LAG_08	LOW	HIGH	SHADE	0	NA	LAGSHADEHIGH	0
LAG_08_H_b	LAG	LAG_08	LOW	HIGH	SHADE	0	NA	LAGSHADEHIGH	0
LAG_08_H_c	LAG	LAG_08	LOW	HIGH	SHADE	0	NA	LAGSHADEHIGH	0
LAG_09_G_c	LAG	LAG_09	LOW	HIGH	SHADE	0	NA	LAGSHADEHIGH	0
LAG_09_H_a	LAG	LAG_09	LOW	HIGH	SHADE	0	NA	LAGSHADEHIGH	0
LAG_09_H_b	LAG	LAG_09	LOW	HIGH	SHADE	0	NA	LAGSHADEHIGH	0
LAG_09_H_c	LAG	LAG_09	LOW	HIGH	SHADE	0	NA	LAGSHADEHIGH	0
LAG_10_G_b	LAG	LAG_10	LOW	HIGH	SHADE	0	NA	LAGSHADEHIGH	0
LAG_10_G_c	LAG	LAG_10	LOW	HIGH	SHADE	0	NA	LAGSHADEHIGH	0
LAG_10_H_b	LAG	LAG_10	LOW	HIGH	SHADE	0	NA	LAGSHADEHIGH	0
LAG_10_H_c	LAG	LAG_10	LOW	HIGH	SHADE	0	NA	LAGSHADEHIGH	0
LAG_11_G_c	LAG	LAG_11	LOW	HIGH	SHADE	0	NA	LAGSHADEHIGH	0
LAG_11_H_b	LAG	LAG_11	LOW	HIGH	SHADE	0	NA	LAGSHADEHIGH	0
LAG_11_H_c	LAG	LAG_11	LOW	HIGH	SHADE	0	NA	LAGSHADEHIGH	0
LAG_12_G_a	LAG	LAG_12	LOW	HIGH	SHADE	0	NA	LAGSHADEHIGH	0
LAG_12_G_b	LAG	LAG_12	LOW	HIGH	SHADE	0	NA	LAGSHADEHIGH	0
LAG_12_G_c	LAG	LAG_12	LOW	HIGH	SHADE	0	NA	LAGSHADEHIGH	0
LAG_12_H_a	LAG	LAG_12	LOW	HIGH	SHADE	0	NA	LAGSHADEHIGH	0
LAG_12_H_b	LAG	LAG_12	LOW	HIGH	SHADE	0	NA	LAGSHADEHIGH	0
LAG_12_H_c	LAG	LAG_12	LOW	HIGH	SHADE	0	NA	LAGSHADEHIGH	0
LAG_13_H_b	LAG	LAG_13	LOW	HIGH	SHADE	0	NA	LAGSHADEHIGH	0
LAG_13_H_c	LAG	LAG_13	LOW	HIGH	SHADE	0	NA	LAGSHADEHIGH	0
LAG_14_G_b	LAG	LAG_14	LOW	HIGH	SHADE	0	NA	LAGSHADEHIGH	0
LAG_14_G_c	LAG	LAG_14	LOW	HIGH	SHADE	0	NA	LAGSHADEHIGH	0
LAG_14_H_a	LAG	LAG_14	LOW	HIGH	SHADE	0	NA	LAGSHADEHIGH	0
LAG_14_H_b	LAG	LAG_14	LOW	HIGH	SHADE	0	NA	LAGSHADEHIGH	0
LAG_14_H_c	LAG	LAG_14	LOW	HIGH	SHADE	0	NA	LAGSHADEHIGH	0
LAG_15_G_a	LAG	LAG_15	LOW	HIGH	SHADE	0	NA	LAGSHADEHIGH	0
LAG_15_G_b	LAG	LAG_15	LOW	HIGH	SHADE	0	NA	LAGSHADEHIGH	0
LAG_15_G_c	LAG	LAG_15	LOW	HIGH	SHADE	0	NA	LAGSHADEHIGH	0
LAG_15_H_b	LAG	LAG_15	LOW	HIGH	SHADE	0	NA	LAGSHADEHIGH	0
LAG_15_H_c	LAG	LAG_15	LOW	HIGH	SHADE	0	NA	LAGSHADEHIGH	0
LAG_03_G_a	LAG	LAG_03	LOW	HIGH	SHADE	1	14.00	LAGSHADEHIGH	1
LAG_04_H_a	LAG	LAG_04	LOW	HIGH	SHADE	1	14.00	LAGSHADEHIGH	2
LAG_11_G_a	LAG	LAG_11	LOW	HIGH	SHADE	1	14.00	LAGSHADEHIGH	3
LAG_01_H_a	LAG	LAG_01	LOW	HIGH	SHADE	1	18.00	LAGSHADEHIGH	4
LAG_01_H_b	LAG	LAG_01	LOW	HIGH	SHADE	1	18.00	LAGSHADEHIGH	5
LAG_01_H_c	LAG	LAG_01	LOW	HIGH	SHADE	1	18.00	LAGSHADEHIGH	6
LAG_05_G_a	LAG	LAG_05	LOW	HIGH	SHADE	1	18.00	LAGSHADEHIGH	7
LAG_05_G_b	LAG	LAG_05	LOW	HIGH	SHADE	1	18.00	LAGSHADEHIGH	8
LAG_05_G_c	LAG	LAG_05	LOW	HIGH	SHADE	1	18.00	LAGSHADEHIGH	9
LAG_05_H_a	LAG	LAG_05	LOW	HIGH	SHADE	1	18.00	LAGSHADEHIGH	10
LAG_06_H_a	LAG	LAG_06	LOW	HIGH	SHADE	1	18.00	LAGSHADEHIGH	11
LAG_07_G_a	LAG	LAG_07	LOW	HIGH	SHADE	1	18.00	LAGSHADEHIGH	12
LAG_11_G_b	LAG	LAG_11	LOW	HIGH	SHADE	1	18.00	LAGSHADEHIGH	13
LAG_11_H_a	LAG	LAG_11	LOW	HIGH	SHADE	1	18.00	LAGSHADEHIGH	14
LAG_04_G_a	LAG	LAG_04	LOW	HIGH	SHADE	1	20.00	LAGSHADEHIGH	15
LAG_06_G_a	LAG	LAG_06	LOW	HIGH	SHADE	1	20.00	LAGSHADEHIGH	16
LAG_14_G_a	LAG	LAG_14	LOW	HIGH	SHADE	1	20.00	LAGSHADEHIGH	17
LAG_03_H_a	LAG	LAG_03	LOW	HIGH	SHADE	1	22.00	LAGSHADEHIGH	18
LAG_10_G_a	LAG	LAG_10	LOW	HIGH	SHADE	1	27.00	LAGSHADEHIGH	19
LAG_06_G_b	LAG	LAG_06	LOW	HIGH	SHADE	1	34.00	LAGSHADEHIGH	20
LAG_02_G_a	LAG	LAG_02	LOW	HIGH	SHADE	1	36.00	LAGSHADEHIGH	21
LAG_04_H_b	LAG	LAG_04	LOW	HIGH	SHADE	1	36.00	LAGSHADEHIGH	22
LAG_13_G_a	LAG	LAG_13	LOW	HIGH	SHADE	1	36.00	LAGSHADEHIGH	23
LAG_13_G_b	LAG	LAG_13	LOW	HIGH	SHADE	1	36.00	LAGSHADEHIGH	24
LAG_13_G_c	LAG	LAG_13	LOW	HIGH	SHADE	1	36.00	LAGSHADEHIGH	25
LAG_07_G_b	LAG	LAG_07	LOW	HIGH	SHADE	1	39.00	LAGSHADEHIGH	26
LAG_09_G_a	LAG	LAG_09	LOW	HIGH	SHADE	1	39.00	LAGSHADEHIGH	27
LAG_10_H_a	LAG	LAG_10	LOW	HIGH	SHADE	1	39.00	LAGSHADEHIGH	28
LAG_09_G_b	LAG	LAG_09	LOW	HIGH	SHADE	1	43.00	LAGSHADEHIGH	29
LAG_13_H_a	LAG	LAG_13	LOW	HIGH	SHADE	1	48.00	LAGSHADEHIGH	30
LAG_15_H_a	LAG	LAG_15	LOW	HIGH	SHADE	1	48.00	LAGSHADEHIGH	31
LUC_01_G_a	LUC	LUC_01	LOW	HIGH	SHADE	0	NA	LUCSHADEHIGH	0
LUC_01_G_b	LUC	LUC_01	LOW	HIGH	SHADE	0	NA	LUCSHADEHIGH	0
LUC_01_G_c	LUC	LUC_01	LOW	HIGH	SHADE	0	NA	LUCSHADEHIGH	0
LUC_02_G_c	LUC	LUC_02	LOW	HIGH	SHADE	0	NA	LUCSHADEHIGH	0
LUC_02_H_b	LUC	LUC_02	LOW	HIGH	SHADE	0	NA	LUCSHADEHIGH	0
LUC_02_H_c	LUC	LUC_02	LOW	HIGH	SHADE	0	NA	LUCSHADEHIGH	0
LUC_04_G_a	LUC	LUC_04	LOW	HIGH	SHADE	0	NA	LUCSHADEHIGH	0
LUC_04_G_b	LUC	LUC_04	LOW	HIGH	SHADE	0	NA	LUCSHADEHIGH	0
LUC_04_G_c	LUC	LUC_04	LOW	HIGH	SHADE	0	NA	LUCSHADEHIGH	0
LUC_04_H_b	LUC	LUC_04	LOW	HIGH	SHADE	0	NA	LUCSHADEHIGH	0
LUC_04_H_c	LUC	LUC_04	LOW	HIGH	SHADE	0	NA	LUCSHADEHIGH	0
LUC_05_G_b	LUC	LUC_05	LOW	HIGH	SHADE	0	NA	LUCSHADEHIGH	0
LUC_05_G_c	LUC	LUC_05	LOW	HIGH	SHADE	0	NA	LUCSHADEHIGH	0
LUC_05_H_a	LUC	LUC_05	LOW	HIGH	SHADE	0	NA	LUCSHADEHIGH	0
LUC_05_H_b	LUC	LUC_05	LOW	HIGH	SHADE	0	NA	LUCSHADEHIGH	0
LUC_05_H_c	LUC	LUC_05	LOW	HIGH	SHADE	0	NA	LUCSHADEHIGH	0
LUC_06_G_c	LUC	LUC_06	LOW	HIGH	SHADE	0	NA	LUCSHADEHIGH	0
LUC_06_H_b	LUC	LUC_06	LOW	HIGH	SHADE	0	NA	LUCSHADEHIGH	0
LUC_06_H_c	LUC	LUC_06	LOW	HIGH	SHADE	0	NA	LUCSHADEHIGH	0
LUC_07_H_c	LUC	LUC_07	LOW	HIGH	SHADE	0	NA	LUCSHADEHIGH	0
LUC_08_G_b	LUC	LUC_08	LOW	HIGH	SHADE	0	NA	LUCSHADEHIGH	0
LUC_08_G_c	LUC	LUC_08	LOW	HIGH	SHADE	0	NA	LUCSHADEHIGH	0
LUC_08_H_b	LUC	LUC_08	LOW	HIGH	SHADE	0	NA	LUCSHADEHIGH	0
LUC_08_H_c	LUC	LUC_08	LOW	HIGH	SHADE	0	NA	LUCSHADEHIGH	0
LUC_09_G_b	LUC	LUC_09	LOW	HIGH	SHADE	0	NA	LUCSHADEHIGH	0
LUC_09_G_c	LUC	LUC_09	LOW	HIGH	SHADE	0	NA	LUCSHADEHIGH	0
LUC_09_H_b	LUC	LUC_09	LOW	HIGH	SHADE	0	NA	LUCSHADEHIGH	0
LUC_09_H_c	LUC	LUC_09	LOW	HIGH	SHADE	0	NA	LUCSHADEHIGH	0
LUC_10_G_c	LUC	LUC_10	LOW	HIGH	SHADE	0	NA	LUCSHADEHIGH	0
LUC_10_H_c	LUC	LUC_10	LOW	HIGH	SHADE	0	NA	LUCSHADEHIGH	0
LUC_11_G_a	LUC	LUC_11	LOW	HIGH	SHADE	0	NA	LUCSHADEHIGH	0
LUC_11_G_b	LUC	LUC_11	LOW	HIGH	SHADE	0	NA	LUCSHADEHIGH	0
LUC_11_G_c	LUC	LUC_11	LOW	HIGH	SHADE	0	NA	LUCSHADEHIGH	0
LUC_11_H_a	LUC	LUC_11	LOW	HIGH	SHADE	0	NA	LUCSHADEHIGH	0
LUC_11_H_b	LUC	LUC_11	LOW	HIGH	SHADE	0	NA	LUCSHADEHIGH	0
LUC_11_H_c	LUC	LUC_11	LOW	HIGH	SHADE	0	NA	LUCSHADEHIGH	0
LUC_12_G_c	LUC	LUC_12	LOW	HIGH	SHADE	0	NA	LUCSHADEHIGH	0
LUC_13_G_a	LUC	LUC_13	LOW	HIGH	SHADE	0	NA	LUCSHADEHIGH	0
LUC_13_G_b	LUC	LUC_13	LOW	HIGH	SHADE	0	NA	LUCSHADEHIGH	0
LUC_13_G_c	LUC	LUC_13	LOW	HIGH	SHADE	0	NA	LUCSHADEHIGH	0
LUC_13_H_b	LUC	LUC_13	LOW	HIGH	SHADE	0	NA	LUCSHADEHIGH	0
LUC_13_H_c	LUC	LUC_13	LOW	HIGH	SHADE	0	NA	LUCSHADEHIGH	0
LUC_14_G_a	LUC	LUC_14	LOW	HIGH	SHADE	0	NA	LUCSHADEHIGH	0
LUC_14_G_b	LUC	LUC_14	LOW	HIGH	SHADE	0	NA	LUCSHADEHIGH	0
LUC_14_G_c	LUC	LUC_14	LOW	HIGH	SHADE	0	NA	LUCSHADEHIGH	0
LUC_14_H_a	LUC	LUC_14	LOW	HIGH	SHADE	0	NA	LUCSHADEHIGH	0
LUC_14_H_b	LUC	LUC_14	LOW	HIGH	SHADE	0	NA	LUCSHADEHIGH	0
LUC_14_H_c	LUC	LUC_14	LOW	HIGH	SHADE	0	NA	LUCSHADEHIGH	0
LUC_15_G_c	LUC	LUC_15	LOW	HIGH	SHADE	0	NA	LUCSHADEHIGH	0
LUC_15_H_b	LUC	LUC_15	LOW	HIGH	SHADE	0	NA	LUCSHADEHIGH	0
LUC_15_H_c	LUC	LUC_15	LOW	HIGH	SHADE	0	NA	LUCSHADEHIGH	0
LUC_03_H_a	LUC	LUC_03	LOW	HIGH	SHADE	1	14.00	LUCSHADEHIGH	1
LUC_12_H_a	LUC	LUC_12	LOW	HIGH	SHADE	1	14.00	LUCSHADEHIGH	2
LUC_01_H_a	LUC	LUC_01	LOW	HIGH	SHADE	1	18.00	LUCSHADEHIGH	3
LUC_02_G_a	LUC	LUC_02	LOW	HIGH	SHADE	1	18.00	LUCSHADEHIGH	4
LUC_05_G_a	LUC	LUC_05	LOW	HIGH	SHADE	1	18.00	LUCSHADEHIGH	5
LUC_07_G_a	LUC	LUC_07	LOW	HIGH	SHADE	1	18.00	LUCSHADEHIGH	6
LUC_07_G_b	LUC	LUC_07	LOW	HIGH	SHADE	1	18.00	LUCSHADEHIGH	7
LUC_08_G_a	LUC	LUC_08	LOW	HIGH	SHADE	1	18.00	LUCSHADEHIGH	8
LUC_09_G_a	LUC	LUC_09	LOW	HIGH	SHADE	1	18.00	LUCSHADEHIGH	9
LUC_09_H_a	LUC	LUC_09	LOW	HIGH	SHADE	1	18.00	LUCSHADEHIGH	10
LUC_12_G_a	LUC	LUC_12	LOW	HIGH	SHADE	1	18.00	LUCSHADEHIGH	11
LUC_13_H_a	LUC	LUC_13	LOW	HIGH	SHADE	1	18.00	LUCSHADEHIGH	12
LUC_12_G_b	LUC	LUC_12	LOW	HIGH	SHADE	1	20.00	LUCSHADEHIGH	13
LUC_12_H_b	LUC	LUC_12	LOW	HIGH	SHADE	1	20.00	LUCSHADEHIGH	14
LUC_15_G_a	LUC	LUC_15	LOW	HIGH	SHADE	1	20.00	LUCSHADEHIGH	15
LUC_02_G_b	LUC	LUC_02	LOW	HIGH	SHADE	1	22.00	LUCSHADEHIGH	16
LUC_07_H_a	LUC	LUC_07	LOW	HIGH	SHADE	1	22.00	LUCSHADEHIGH	17
LUC_10_G_a	LUC	LUC_10	LOW	HIGH	SHADE	1	22.00	LUCSHADEHIGH	18
LUC_08_H_a	LUC	LUC_08	LOW	HIGH	SHADE	1	25.00	LUCSHADEHIGH	19
LUC_03_G_a	LUC	LUC_03	LOW	HIGH	SHADE	1	27.00	LUCSHADEHIGH	20
LUC_03_H_b	LUC	LUC_03	LOW	HIGH	SHADE	1	27.00	LUCSHADEHIGH	21
LUC_04_H_a	LUC	LUC_04	LOW	HIGH	SHADE	1	27.00	LUCSHADEHIGH	22
LUC_07_H_b	LUC	LUC_07	LOW	HIGH	SHADE	1	27.00	LUCSHADEHIGH	23
LUC_10_G_b	LUC	LUC_10	LOW	HIGH	SHADE	1	27.00	LUCSHADEHIGH	24
LUC_15_H_a	LUC	LUC_15	LOW	HIGH	SHADE	1	27.00	LUCSHADEHIGH	25
LUC_01_H_b	LUC	LUC_01	LOW	HIGH	SHADE	1	29.00	LUCSHADEHIGH	26
LUC_03_G_b	LUC	LUC_03	LOW	HIGH	SHADE	1	29.00	LUCSHADEHIGH	27
LUC_10_H_a	LUC	LUC_10	LOW	HIGH	SHADE	1	29.00	LUCSHADEHIGH	28
LUC_03_G_c	LUC	LUC_03	LOW	HIGH	SHADE	1	32.00	LUCSHADEHIGH	29
LUC_01_H_c	LUC	LUC_01	LOW	HIGH	SHADE	1	34.00	LUCSHADEHIGH	30
LUC_02_H_a	LUC	LUC_02	LOW	HIGH	SHADE	1	34.00	LUCSHADEHIGH	31
LUC_03_H_c	LUC	LUC_03	LOW	HIGH	SHADE	1	34.00	LUCSHADEHIGH	32
LUC_06_G_a	LUC	LUC_06	LOW	HIGH	SHADE	1	36.00	LUCSHADEHIGH	33
LUC_12_H_c	LUC	LUC_12	LOW	HIGH	SHADE	1	39.00	LUCSHADEHIGH	34
LUC_03_H_d	LUC	LUC_03	LOW	HIGH	SHADE	1	41.00	LUCSHADEHIGH	35
LUC_06_H_a	LUC	LUC_06	LOW	HIGH	SHADE	1	46.00	LUCSHADEHIGH	36
LUC_10_H_b	LUC	LUC_10	LOW	HIGH	SHADE	1	46.00	LUCSHADEHIGH	37
LUC_07_G_c	LUC	LUC_07	LOW	HIGH	SHADE	1	48.00	LUCSHADEHIGH	38
LUC_15_G_b	LUC	LUC_15	LOW	HIGH	SHADE	1	48.00	LUCSHADEHIGH	39
LUC_06_G_b	LUC	LUC_06	LOW	HIGH	SHADE	1	NA	LUCSHADEHIGH	NA
LYS_01_G_c	LYS	LYS_01	HIGH	HIGH	SHADE	0	NA	LYSSHADEHIGH	0
LYS_01_H_a	LYS	LYS_01	HIGH	HIGH	SHADE	0	NA	LYSSHADEHIGH	0
LYS_01_H_b	LYS	LYS_01	HIGH	HIGH	SHADE	0	NA	LYSSHADEHIGH	0
LYS_01_H_c	LYS	LYS_01	HIGH	HIGH	SHADE	0	NA	LYSSHADEHIGH	0
LYS_02_G_b	LYS	LYS_02	HIGH	HIGH	SHADE	0	NA	LYSSHADEHIGH	0
LYS_02_G_c	LYS	LYS_02	HIGH	HIGH	SHADE	0	NA	LYSSHADEHIGH	0
LYS_02_H_b	LYS	LYS_02	HIGH	HIGH	SHADE	0	NA	LYSSHADEHIGH	0
LYS_02_H_c	LYS	LYS_02	HIGH	HIGH	SHADE	0	NA	LYSSHADEHIGH	0
LYS_03_G_c	LYS	LYS_03	HIGH	HIGH	SHADE	0	NA	LYSSHADEHIGH	0
LYS_03_H_c	LYS	LYS_03	HIGH	HIGH	SHADE	0	NA	LYSSHADEHIGH	0
LYS_04_G_b	LYS	LYS_04	HIGH	HIGH	SHADE	0	NA	LYSSHADEHIGH	0
LYS_04_G_c	LYS	LYS_04	HIGH	HIGH	SHADE	0	NA	LYSSHADEHIGH	0
LYS_04_H_c	LYS	LYS_04	HIGH	HIGH	SHADE	0	NA	LYSSHADEHIGH	0
LYS_05_G_b	LYS	LYS_05	HIGH	HIGH	SHADE	0	NA	LYSSHADEHIGH	0
LYS_05_G_c	LYS	LYS_05	HIGH	HIGH	SHADE	0	NA	LYSSHADEHIGH	0
LYS_05_H_c	LYS	LYS_05	HIGH	HIGH	SHADE	0	NA	LYSSHADEHIGH	0
LYS_07_H_a	LYS	LYS_07	HIGH	HIGH	SHADE	0	NA	LYSSHADEHIGH	0
LYS_07_H_b	LYS	LYS_07	HIGH	HIGH	SHADE	0	NA	LYSSHADEHIGH	0
LYS_07_H_c	LYS	LYS_07	HIGH	HIGH	SHADE	0	NA	LYSSHADEHIGH	0
LYS_08_G_b	LYS	LYS_08	HIGH	HIGH	SHADE	0	NA	LYSSHADEHIGH	0
LYS_08_G_c	LYS	LYS_08	HIGH	HIGH	SHADE	0	NA	LYSSHADEHIGH	0
LYS_08_H_c	LYS	LYS_08	HIGH	HIGH	SHADE	0	NA	LYSSHADEHIGH	0
LYS_09_G_b	LYS	LYS_09	HIGH	HIGH	SHADE	0	NA	LYSSHADEHIGH	0
LYS_09_G_c	LYS	LYS_09	HIGH	HIGH	SHADE	0	NA	LYSSHADEHIGH	0
LYS_09_H_b	LYS	LYS_09	HIGH	HIGH	SHADE	0	NA	LYSSHADEHIGH	0
LYS_09_H_c	LYS	LYS_09	HIGH	HIGH	SHADE	0	NA	LYSSHADEHIGH	0
LYS_10_G_c	LYS	LYS_10	HIGH	HIGH	SHADE	0	NA	LYSSHADEHIGH	0
LYS_10_H_b	LYS	LYS_10	HIGH	HIGH	SHADE	0	NA	LYSSHADEHIGH	0
LYS_10_H_c	LYS	LYS_10	HIGH	HIGH	SHADE	0	NA	LYSSHADEHIGH	0
LYS_11_G_a	LYS	LYS_11	HIGH	HIGH	SHADE	0	NA	LYSSHADEHIGH	0
LYS_11_G_b	LYS	LYS_11	HIGH	HIGH	SHADE	0	NA	LYSSHADEHIGH	0
LYS_11_G_c	LYS	LYS_11	HIGH	HIGH	SHADE	0	NA	LYSSHADEHIGH	0
LYS_11_H_c	LYS	LYS_11	HIGH	HIGH	SHADE	0	NA	LYSSHADEHIGH	0
LYS_12_G_a	LYS	LYS_12	HIGH	HIGH	SHADE	0	NA	LYSSHADEHIGH	0
LYS_12_G_b	LYS	LYS_12	HIGH	HIGH	SHADE	0	NA	LYSSHADEHIGH	0
LYS_12_G_c	LYS	LYS_12	HIGH	HIGH	SHADE	0	NA	LYSSHADEHIGH	0
LYS_13_G_b	LYS	LYS_13	HIGH	HIGH	SHADE	0	NA	LYSSHADEHIGH	0
LYS_13_G_c	LYS	LYS_13	HIGH	HIGH	SHADE	0	NA	LYSSHADEHIGH	0
LYS_13_H_a	LYS	LYS_13	HIGH	HIGH	SHADE	0	NA	LYSSHADEHIGH	0
LYS_13_H_b	LYS	LYS_13	HIGH	HIGH	SHADE	0	NA	LYSSHADEHIGH	0
LYS_13_H_c	LYS	LYS_13	HIGH	HIGH	SHADE	0	NA	LYSSHADEHIGH	0
LYS_14_G_c	LYS	LYS_14	HIGH	HIGH	SHADE	0	NA	LYSSHADEHIGH	0
LYS_14_H_a	LYS	LYS_14	HIGH	HIGH	SHADE	0	NA	LYSSHADEHIGH	0
LYS_14_H_b	LYS	LYS_14	HIGH	HIGH	SHADE	0	NA	LYSSHADEHIGH	0
LYS_14_H_c	LYS	LYS_14	HIGH	HIGH	SHADE	0	NA	LYSSHADEHIGH	0
LYS_15_G_b	LYS	LYS_15	HIGH	HIGH	SHADE	0	NA	LYSSHADEHIGH	0
LYS_15_G_c	LYS	LYS_15	HIGH	HIGH	SHADE	0	NA	LYSSHADEHIGH	0
LYS_02_H_a	LYS	LYS_02	HIGH	HIGH	SHADE	1	14.00	LYSSHADEHIGH	1
LYS_04_H_a	LYS	LYS_04	HIGH	HIGH	SHADE	1	14.00	LYSSHADEHIGH	2
LYS_05_G_a	LYS	LYS_05	HIGH	HIGH	SHADE	1	14.00	LYSSHADEHIGH	3
LYS_06_H_a	LYS	LYS_06	HIGH	HIGH	SHADE	1	14.00	LYSSHADEHIGH	4
LYS_06_H_b	LYS	LYS_06	HIGH	HIGH	SHADE	1	14.00	LYSSHADEHIGH	5
LYS_08_H_a	LYS	LYS_08	HIGH	HIGH	SHADE	1	14.00	LYSSHADEHIGH	6
LYS_10_H_a	LYS	LYS_10	HIGH	HIGH	SHADE	1	14.00	LYSSHADEHIGH	7
LYS_06_G_a	LYS	LYS_06	HIGH	HIGH	SHADE	1	18.00	LYSSHADEHIGH	8
LYS_06_G_b	LYS	LYS_06	HIGH	HIGH	SHADE	1	18.00	LYSSHADEHIGH	9
LYS_06_H_c	LYS	LYS_06	HIGH	HIGH	SHADE	1	18.00	LYSSHADEHIGH	10
LYS_07_G_a	LYS	LYS_07	HIGH	HIGH	SHADE	1	18.00	LYSSHADEHIGH	11
LYS_08_H_b	LYS	LYS_08	HIGH	HIGH	SHADE	1	18.00	LYSSHADEHIGH	12
LYS_10_G_a	LYS	LYS_10	HIGH	HIGH	SHADE	1	18.00	LYSSHADEHIGH	13
LYS_11_H_a	LYS	LYS_11	HIGH	HIGH	SHADE	1	18.00	LYSSHADEHIGH	14
LYS_12_H_a	LYS	LYS_12	HIGH	HIGH	SHADE	1	18.00	LYSSHADEHIGH	15
LYS_03_H_a	LYS	LYS_03	HIGH	HIGH	SHADE	1	20.00	LYSSHADEHIGH	16
LYS_04_G_a	LYS	LYS_04	HIGH	HIGH	SHADE	1	20.00	LYSSHADEHIGH	17
LYS_05_H_a	LYS	LYS_05	HIGH	HIGH	SHADE	1	20.00	LYSSHADEHIGH	18
LYS_06_G_c	LYS	LYS_06	HIGH	HIGH	SHADE	1	20.00	LYSSHADEHIGH	19
LYS_07_G_b	LYS	LYS_07	HIGH	HIGH	SHADE	1	20.00	LYSSHADEHIGH	20
LYS_14_G_a	LYS	LYS_14	HIGH	HIGH	SHADE	1	20.00	LYSSHADEHIGH	21
LYS_01_G_a	LYS	LYS_01	HIGH	HIGH	SHADE	1	22.00	LYSSHADEHIGH	22
LYS_03_H_b	LYS	LYS_03	HIGH	HIGH	SHADE	1	22.00	LYSSHADEHIGH	23
LYS_07_G_c	LYS	LYS_07	HIGH	HIGH	SHADE	1	22.00	LYSSHADEHIGH	24
LYS_09_H_a	LYS	LYS_09	HIGH	HIGH	SHADE	1	22.00	LYSSHADEHIGH	25
LYS_01_G_b	LYS	LYS_01	HIGH	HIGH	SHADE	1	27.00	LYSSHADEHIGH	26
LYS_02_G_a	LYS	LYS_02	HIGH	HIGH	SHADE	1	27.00	LYSSHADEHIGH	27
LYS_09_G_a	LYS	LYS_09	HIGH	HIGH	SHADE	1	27.00	LYSSHADEHIGH	28
LYS_15_H_a	LYS	LYS_15	HIGH	HIGH	SHADE	1	32.00	LYSSHADEHIGH	29
LYS_10_G_b	LYS	LYS_10	HIGH	HIGH	SHADE	1	34.00	LYSSHADEHIGH	30
LYS_11_H_b	LYS	LYS_11	HIGH	HIGH	SHADE	1	34.00	LYSSHADEHIGH	31
LYS_12_H_b	LYS	LYS_12	HIGH	HIGH	SHADE	1	34.00	LYSSHADEHIGH	32
LYS_12_H_c	LYS	LYS_12	HIGH	HIGH	SHADE	1	34.00	LYSSHADEHIGH	33
LYS_15_H_b	LYS	LYS_15	HIGH	HIGH	SHADE	1	36.00	LYSSHADEHIGH	34
LYS_05_H_b	LYS	LYS_05	HIGH	HIGH	SHADE	1	41.00	LYSSHADEHIGH	35
LYS_04_H_b	LYS	LYS_04	HIGH	HIGH	SHADE	1	43.00	LYSSHADEHIGH	36
LYS_13_G_a	LYS	LYS_13	HIGH	HIGH	SHADE	1	43.00	LYSSHADEHIGH	37
LYS_15_H_c	LYS	LYS_15	HIGH	HIGH	SHADE	1	43.00	LYSSHADEHIGH	38
LYS_03_G_a	LYS	LYS_03	HIGH	HIGH	SHADE	1	46.00	LYSSHADEHIGH	39
LYS_08_G_a	LYS	LYS_08	HIGH	HIGH	SHADE	1	48.00	LYSSHADEHIGH	40
LYS_14_G_b	LYS	LYS_14	HIGH	HIGH	SHADE	1	48.00	LYSSHADEHIGH	41
LYS_03_G_b	LYS	LYS_03	HIGH	HIGH	SHADE	1	55.00	LYSSHADEHIGH	42
LYS_15_G_a	LYS	LYS_15	HIGH	HIGH	SHADE	1	NA	LYSSHADEHIGH	NA
MAR_01_G_c	MAR	MAR_01	HIGH	HIGH	SHADE	0	NA	MARSHADEHIGH	0
MAR_01_H_a	MAR	MAR_01	HIGH	HIGH	SHADE	0	NA	MARSHADEHIGH	0
MAR_01_H_b	MAR	MAR_01	HIGH	HIGH	SHADE	0	NA	MARSHADEHIGH	0
MAR_01_H_c	MAR	MAR_01	HIGH	HIGH	SHADE	0	NA	MARSHADEHIGH	0
MAR_02_G_a	MAR	MAR_02	HIGH	HIGH	SHADE	0	NA	MARSHADEHIGH	0
MAR_02_G_b	MAR	MAR_02	HIGH	HIGH	SHADE	0	NA	MARSHADEHIGH	0
MAR_02_G_c	MAR	MAR_02	HIGH	HIGH	SHADE	0	NA	MARSHADEHIGH	0
MAR_02_H_a	MAR	MAR_02	HIGH	HIGH	SHADE	0	NA	MARSHADEHIGH	0
MAR_02_H_b	MAR	MAR_02	HIGH	HIGH	SHADE	0	NA	MARSHADEHIGH	0
MAR_02_H_c	MAR	MAR_02	HIGH	HIGH	SHADE	0	NA	MARSHADEHIGH	0
MAR_03_G_a	MAR	MAR_03	HIGH	HIGH	SHADE	0	NA	MARSHADEHIGH	0
MAR_03_G_b	MAR	MAR_03	HIGH	HIGH	SHADE	0	NA	MARSHADEHIGH	0
MAR_03_G_c	MAR	MAR_03	HIGH	HIGH	SHADE	0	NA	MARSHADEHIGH	0
MAR_03_H_a	MAR	MAR_03	HIGH	HIGH	SHADE	0	NA	MARSHADEHIGH	0
MAR_03_H_b	MAR	MAR_03	HIGH	HIGH	SHADE	0	NA	MARSHADEHIGH	0
MAR_03_H_c	MAR	MAR_03	HIGH	HIGH	SHADE	0	NA	MARSHADEHIGH	0
MAR_04_G_a	MAR	MAR_04	HIGH	HIGH	SHADE	0	NA	MARSHADEHIGH	0
MAR_04_G_b	MAR	MAR_04	HIGH	HIGH	SHADE	0	NA	MARSHADEHIGH	0
MAR_04_G_c	MAR	MAR_04	HIGH	HIGH	SHADE	0	NA	MARSHADEHIGH	0
MAR_04_H_a	MAR	MAR_04	HIGH	HIGH	SHADE	0	NA	MARSHADEHIGH	0
MAR_04_H_b	MAR	MAR_04	HIGH	HIGH	SHADE	0	NA	MARSHADEHIGH	0
MAR_04_H_c	MAR	MAR_04	HIGH	HIGH	SHADE	0	NA	MARSHADEHIGH	0
MAR_05_G_a	MAR	MAR_05	HIGH	HIGH	SHADE	0	NA	MARSHADEHIGH	0
MAR_05_G_b	MAR	MAR_05	HIGH	HIGH	SHADE	0	NA	MARSHADEHIGH	0
MAR_05_G_c	MAR	MAR_05	HIGH	HIGH	SHADE	0	NA	MARSHADEHIGH	0
MAR_05_H_c	MAR	MAR_05	HIGH	HIGH	SHADE	0	NA	MARSHADEHIGH	0
MAR_06_G_a	MAR	MAR_06	HIGH	HIGH	SHADE	0	NA	MARSHADEHIGH	0
MAR_06_G_b	MAR	MAR_06	HIGH	HIGH	SHADE	0	NA	MARSHADEHIGH	0
MAR_06_G_c	MAR	MAR_06	HIGH	HIGH	SHADE	0	NA	MARSHADEHIGH	0
MAR_06_H_a	MAR	MAR_06	HIGH	HIGH	SHADE	0	NA	MARSHADEHIGH	0
MAR_06_H_b	MAR	MAR_06	HIGH	HIGH	SHADE	0	NA	MARSHADEHIGH	0
[truncated: 3,361 more rows]
