# Supplementary material for: Non‐reproducible signals of adaptation to elevation between open and understorey microhabitats in snapdragon plants
Source: J Evol Biol. 2021 Dec 20;35(2):322–32. doi: 10.1111/jeb.13973 (PMC9299861; doi:10.1111/jeb.13973)
Supplement: Supplementary file 2 — Supplementary Material [file JEB-35-322-s002.zip › data/data-lum_JC2015.csv]

TREAT	SITE	NM	MOY.LUM	SD.LUM
LIGHT	LOW	399,371	6887,61	8821,3
LIGHT	LOW	399,968	7142,78	9210,92
LIGHT	LOW	400,566	7388,34	9610,73
LIGHT	LOW	401,163	7405,74	9159,94
LIGHT	LOW	401,761	7570,97	9567,79
LIGHT	LOW	402,358	7484,38	9127,22
LIGHT	LOW	402,956	7552,28	9545,16
LIGHT	LOW	403,553	7422,4	9110,66
LIGHT	LOW	404,15	7503,27	9532,05
LIGHT	LOW	404,748	7367,51	9098,87
LIGHT	LOW	405,345	7454,95	9521,68
LIGHT	LOW	405,942	7325,61	9087,28
LIGHT	LOW	406,539	7470,15	9504,24
LIGHT	LOW	407,137	7458,02	9057,37
LIGHT	LOW	407,734	7700,61	9461,98
LIGHT	LOW	408,331	7685,6	9015,8
LIGHT	LOW	408,928	7789,72	9434,12
LIGHT	LOW	409,525	7643,1	9002,56
LIGHT	LOW	410,122	7779,14	9422,04
LIGHT	LOW	410,719	7834,07	8972,91
LIGHT	LOW	411,316	8148,34	9373,87
LIGHT	LOW	411,913	8200,17	8927,42
LIGHT	LOW	412,51	8368,92	9339,96
LIGHT	LOW	413,107	8297,84	8906,13
LIGHT	LOW	413,704	8465,71	9318,72
LIGHT	LOW	414,301	8436,6	8883,32
LIGHT	LOW	414,897	8655,45	9293,7
LIGHT	LOW	415,494	8640,83	8860,34
LIGHT	LOW	416,091	8832,07	9270,66
LIGHT	LOW	416,688	8748,31	8840,5
LIGHT	LOW	417,284	8866,21	9254,7
LIGHT	LOW	417,881	8782,26	8828,64
LIGHT	LOW	418,477	8933,11	9244,1
LIGHT	LOW	419,074	8924,07	8814,32
LIGHT	LOW	419,671	9145,21	9222,02
LIGHT	LOW	420,267	9189,03	8792,74
LIGHT	LOW	420,864	9403,65	9199,53
LIGHT	LOW	421,46	9320,52	8776,67
LIGHT	LOW	422,057	9376,25	9190,46
LIGHT	LOW	422,653	9236,81	8768,72
LIGHT	LOW	423,249	9423,67	9176,23
LIGHT	LOW	423,846	9438,31	8748,63
LIGHT	LOW	424,442	9660,8	9157,62
LIGHT	LOW	425,038	9613,1	8739,4
LIGHT	LOW	425,635	9740,55	9149,62
LIGHT	LOW	426,231	9649,94	8731,37
LIGHT	LOW	426,827	9758,41	9141,17
LIGHT	LOW	427,423	9653,18	8723,25
LIGHT	LOW	428,019	9722,42	9135,29
LIGHT	LOW	428,615	9423,29	8722,04
LIGHT	LOW	429,211	9226,97	9145,16
LIGHT	LOW	429,807	8883,06	8727,75
LIGHT	LOW	430,404	9118,77	9137,33
LIGHT	LOW	430,999	9505,81	8700,26
LIGHT	LOW	431,595	10333,95	9101,1
LIGHT	LOW	432,191	10714,13	8696,53
LIGHT	LOW	432,787	11078,77	9096,44
LIGHT	LOW	433,383	11046,49	8694,53
LIGHT	LOW	433,979	11290,17	9089,51
LIGHT	LOW	434,575	11552,02	8703,08
LIGHT	LOW	435,171	12093,89	9109,01
LIGHT	LOW	435,766	12452,71	8751,07
LIGHT	LOW	436,362	12800,85	9146,23
LIGHT	LOW	436,958	12670,33	8766,01
LIGHT	LOW	437,553	12678,67	9136,44
LIGHT	LOW	438,149	12557,17	8758,27
LIGHT	LOW	438,745	12840,8	9150,1
LIGHT	LOW	439,34	13084,72	8808,88
LIGHT	LOW	439,936	13579,6	9212,18
LIGHT	LOW	440,531	13910,69	8895,84
LIGHT	LOW	441,127	14457,74	9303,29
LIGHT	LOW	441,722	14713,62	9005,09
LIGHT	LOW	442,317	15149,22	9397,78
LIGHT	LOW	442,913	15249,73	9091,28
LIGHT	LOW	443,508	15567,7	9453,74
LIGHT	LOW	444,103	15574,7	9138,82
LIGHT	LOW	444,699	15758,9	9478,43
LIGHT	LOW	445,294	15707,56	9161,5
LIGHT	LOW	445,889	16007,54	9515,31
LIGHT	LOW	446,484	16255,89	9256,21
LIGHT	LOW	447,08	16827,17	9654,38
LIGHT	LOW	447,675	17117,08	9426,98
LIGHT	LOW	448,27	17512,66	9781,67
LIGHT	LOW	448,865	17723,27	9550,85
LIGHT	LOW	449,46	18212,87	9920,32
LIGHT	LOW	450,055	18530,03	9740,59
LIGHT	LOW	450,65	18910,84	10087,58
LIGHT	LOW	451,245	18809,89	9818,62
LIGHT	LOW	451,84	18729,93	10044,21
LIGHT	LOW	452,435	18459,4	9720,08
LIGHT	LOW	453,029	18574,87	9997,37
LIGHT	LOW	453,624	18698,75	9772,93
LIGHT	LOW	454,219	19119,49	10122,27
LIGHT	LOW	454,814	19359,78	9943,83
LIGHT	LOW	455,408	19780,24	10288,62
LIGHT	LOW	456,003	20004,04	10120,76
LIGHT	LOW	456,598	20344,9	10429,88
LIGHT	LOW	457,192	20370,49	10214,67
LIGHT	LOW	457,787	20449,64	10454,28
LIGHT	LOW	458,382	20311,75	10204,88
LIGHT	LOW	458,976	20456,19	10463,77
LIGHT	LOW	459,571	20481,98	10256,43
LIGHT	LOW	460,165	20853,71	10572,49
LIGHT	LOW	460,76	21004,17	10409,47
LIGHT	LOW	461,354	21330,76	10708,82
LIGHT	LOW	461,948	21337,29	10509,71
LIGHT	LOW	462,543	21465,01	10748,87
LIGHT	LOW	463,137	21233,3	10481,2
LIGHT	LOW	463,731	21176,27	10669,98
LIGHT	LOW	464,326	20949,41	10401,82
LIGHT	LOW	464,92	20997,8	10626,53
LIGHT	LOW	465,514	20851,32	10383,77
LIGHT	LOW	466,108	20869,17	10603,58
LIGHT	LOW	466,702	20678,53	10342,31
LIGHT	LOW	467,296	20809,3	10592,39
LIGHT	LOW	467,89	20785,55	10380,16
LIGHT	LOW	468,484	20965,23	10645,53
LIGHT	LOW	469,078	20760,26	10384,14
LIGHT	LOW	469,672	20716,71	10585,42
LIGHT	LOW	470,266	20557,38	10335,26
LIGHT	LOW	470,86	20804,24	10618,78
LIGHT	LOW	471,454	20919,67	10455,95
LIGHT	LOW	472,048	21197,08	10745,95
LIGHT	LOW	472,642	21117,78	10527,88
LIGHT	LOW	473,236	21233,76	10763,98
LIGHT	LOW	473,829	21181,14	10552,13
LIGHT	LOW	474,423	21363,49	10815,82
LIGHT	LOW	475,017	21209,44	10579,25
LIGHT	LOW	475,61	21197,86	10783,57
LIGHT	LOW	476,204	21042,69	10546,53
LIGHT	LOW	476,798	21265,83	10820,41
LIGHT	LOW	477,391	21326,79	10647,41
LIGHT	LOW	477,985	21571,35	10918,27
LIGHT	LOW	478,578	21516,25	10712,97
LIGHT	LOW	479,172	21669,47	10956,16
LIGHT	LOW	479,765	21636,77	10755,77
LIGHT	LOW	480,359	21820,59	11003,22
LIGHT	LOW	480,952	21791,03	10811,74
LIGHT	LOW	481,545	21934,31	11052,9
LIGHT	LOW	482,139	21817,39	10839,87
LIGHT	LOW	482,732	21857,19	11043,09
LIGHT	LOW	483,325	21618,16	10785,03
LIGHT	LOW	483,918	21500,57	10943,74
LIGHT	LOW	484,511	20876,26	10564,63
LIGHT	LOW	485,105	20299,3	10611,92
LIGHT	LOW	485,698	19575,62	10194,72
LIGHT	LOW	486,291	19550,64	10418,22
LIGHT	LOW	486,884	19838,95	10276,14
LIGHT	LOW	487,477	20523,82	10693,94
LIGHT	LOW	488,07	21019,12	10645,56
LIGHT	LOW	488,663	21492,44	10993,61
LIGHT	LOW	489,256	21755,66	10891,2
LIGHT	LOW	489,849	22149,97	11200,98
LIGHT	LOW	490,441	22112,27	11015,88
LIGHT	LOW	491,034	22114,83	11204,82
LIGHT	LOW	491,627	21841,37	10946,25
LIGHT	LOW	492,22	21982,74	11181,43
LIGHT	LOW	492,813	22145,17	11059,06
LIGHT	LOW	493,405	22579,19	11381,1
LIGHT	LOW	493,998	22769,66	11283,2
LIGHT	LOW	494,591	23104,54	11567,03
LIGHT	LOW	495,183	23122,16	11412,31
LIGHT	LOW	495,776	23372,36	11657,76
LIGHT	LOW	496,368	23331,72	11494,05
LIGHT	LOW	496,961	23441,95	11699,24
LIGHT	LOW	497,553	23318,05	11511,56
LIGHT	LOW	498,146	23318,97	11677,2
LIGHT	LOW	498,738	23210,76	11486,76
LIGHT	LOW	499,33	23311,13	11683,72
LIGHT	LOW	499,923	23166,38	11480,39
LIGHT	LOW	500,515	23155,44	11650,53
LIGHT	LOW	501,107	23010,3	11458,48
LIGHT	LOW	501,7	23283,58	11732,24
LIGHT	LOW	502,292	23460,68	11664,38
LIGHT	LOW	502,884	23804,72	11966,23
LIGHT	LOW	503,476	23894,5	11875,88
LIGHT	LOW	504,068	24257,41	12156,26
LIGHT	LOW	504,66	24629,83	12144,63
LIGHT	LOW	505,252	25205,63	12475,6
LIGHT	LOW	505,844	25482,67	12452,45
LIGHT	LOW	506,436	25644,97	12633,22
LIGHT	LOW	507,028	25550,52	12484,5
LIGHT	LOW	507,62	25782,73	12687,97
LIGHT	LOW	508,212	25940,13	12628,56
LIGHT	LOW	508,804	26421,24	12907,74
LIGHT	LOW	509,396	26590,75	12853,93
LIGHT	LOW	509,987	26979,47	13092,98
LIGHT	LOW	510,579	27153,79	13053,08
LIGHT	LOW	511,171	27509,52	13281,72
LIGHT	LOW	511,763	27601,58	13221,81
LIGHT	LOW	512,354	27675,16	13344,47
LIGHT	LOW	512,946	27544,94	13202,13
LIGHT	LOW	513,537	27635,77	13331,96
LIGHT	LOW	514,129	27724,5	13274,97
LIGHT	LOW	514,721	27990,07	13475,35
LIGHT	LOW	515,312	27713,71	13283,1
LIGHT	LOW	515,904	27402,12	13263,53
LIGHT	LOW	516,495	26706,84	12898,8
LIGHT	LOW	517,086	26544,77	12954,25
LIGHT	LOW	517,678	26700,47	12910,97
LIGHT	LOW	518,269	27459,1	13305
LIGHT	LOW	518,86	28246,44	13511,97
LIGHT	LOW	519,452	29112,5	13927,66
LIGHT	LOW	520,043	29724,93	14092,59
LIGHT	LOW	520,634	30348,31	14401,57
LIGHT	LOW	521,225	30544,28	14415,34
LIGHT	LOW	521,816	30866,11	14600,18
LIGHT	LOW	522,407	30994,53	14591,84
LIGHT	LOW	522,998	31448,42	14806,34
LIGHT	LOW	523,589	31775,27	14832,44
LIGHT	LOW	524,18	32336,69	15025,96
LIGHT	LOW	524,771	32353,02	14968,06
LIGHT	LOW	525,362	32190,12	14999,88
LIGHT	LOW	525,953	31611,16	14809,5
LIGHT	LOW	526,544	31473,74	14847,4
LIGHT	LOW	527,135	31683,31	14818,45
LIGHT	LOW	527,726	32549,7	15046,76
LIGHT	LOW	528,316	33280,57	15116,62
LIGHT	LOW	528,907	34010,68	15279,98
LIGHT	LOW	529,498	34260,33	15247,31
LIGHT	LOW	530,089	34646,79	15343,66
LIGHT	LOW	530,679	34739,46	15290,47
LIGHT	LOW	531,27	34803,45	15360,02
LIGHT	LOW	531,86	34564,62	15283,02
LIGHT	LOW	532,451	34490,39	15347,81
LIGHT	LOW	533,041	34474,65	15281,96
LIGHT	LOW	533,632	34922,78	15376,9
LIGHT	LOW	534,222	35302,9	15341,59
LIGHT	LOW	534,813	35851,49	15442,84
LIGHT	LOW	535,403	35966,46	15397,4
LIGHT	LOW	535,993	36138,07	15467,58
LIGHT	LOW	536,583	35999,21	15406,59
LIGHT	LOW	537,174	36156	15477,65
LIGHT	LOW	537,764	36182,38	15432,55
LIGHT	LOW	538,354	36360,33	15504,78
LIGHT	LOW	538,944	36150,11	15448,3
LIGHT	LOW	539,534	36000,89	15498,85
LIGHT	LOW	540,125	35809,83	15441,87
LIGHT	LOW	540,715	36001,9	15515,74
LIGHT	LOW	541,305	36200,57	15485,99
LIGHT	LOW	541,895	36600,55	15566,57
LIGHT	LOW	542,485	36803,26	15532,77
LIGHT	LOW	543,075	37145,99	15603,21
LIGHT	LOW	543,664	37296,51	15567,03
LIGHT	LOW	544,254	37654,91	15635,57
LIGHT	LOW	544,844	37720	15599,25
LIGHT	LOW	545,434	37955,88	15660,19
LIGHT	LOW	546,024	37876,96	15615,84
LIGHT	LOW	546,613	38010,47	15661,61
LIGHT	LOW	547,203	37921,67	15614,36
LIGHT	LOW	547,793	38125,07	15669,33
LIGHT	LOW	548,382	38236,04	15642,44
LIGHT	LOW	548,972	38553,44	15699,98
LIGHT	LOW	549,561	38593,7	15666,22
LIGHT	LOW	550,151	38767,38	15713,21
LIGHT	LOW	550,74	38721,19	15676,07
LIGHT	LOW	551,33	38907,08	15722,55
LIGHT	LOW	551,919	38880,19	15688,44
LIGHT	LOW	552,509	39024,71	15736,35
LIGHT	LOW	553,098	38996,15	15704,2
LIGHT	LOW	553,687	39252,73	15756,59
LIGHT	LOW	554,277	39315,86	15730,71
LIGHT	LOW	554,866	39480,46	15777,41
LIGHT	LOW	555,455	39253,68	15737,69
LIGHT	LOW	556,044	39177,54	15769,86
LIGHT	LOW	556,633	38907,31	15725,71
LIGHT	LOW	557,222	38850,21	15758,01
LIGHT	LOW	557,811	38609,95	15711,54
LIGHT	LOW	558,401	38552,11	15747,22
LIGHT	LOW	558,99	38426,28	15703,89
LIGHT	LOW	559,578	38682,24	15762,53
LIGHT	LOW	560,167	38805,61	15742,55
LIGHT	LOW	560,756	39136,11	15805,5
LIGHT	LOW	561,345	39080,15	15773,51
LIGHT	LOW	561,934	39231,21	15823,9
LIGHT	LOW	562,523	39143,66	15796,01
LIGHT	LOW	563,112	39298,27	15846,96
LIGHT	LOW	563,7	39177,79	15810,1
LIGHT	LOW	564,289	39158,85	15846,29
LIGHT	LOW	564,878	38855,52	15804,42
LIGHT	LOW	565,466	38810,6	15844,71
LIGHT	LOW	566,055	38650,94	15809,53
LIGHT	LOW	566,643	38779,88	15866,56
LIGHT	LOW	567,232	38624,5	15844,3
LIGHT	LOW	567,82	38574,43	15904,69
LIGHT	LOW	568,409	38213,4	15866,04
LIGHT	LOW	568,997	38083,92	15910,61
LIGHT	LOW	569,586	37743,66	15849
LIGHT	LOW	570,174	37686,03	15885,08
LIGHT	LOW	570,762	37516,97	15835,96
LIGHT	LOW	571,351	37756,59	15901,86
LIGHT	LOW	571,939	37897,05	15882,61
LIGHT	LOW	572,527	38205,41	15953,05
LIGHT	LOW	573,115	38154,5	15925,29
LIGHT	LOW	573,703	38132,78	15972,44
LIGHT	LOW	574,291	37820,88	15920,58
LIGHT	LOW	574,879	37718,63	15961,13
LIGHT	LOW	575,468	37480,92	15905,53
LIGHT	LOW	576,056	37558,45	15955,75
LIGHT	LOW	576,643	37423,92	15907,16
LIGHT	LOW	577,231	37436,66	15958,53
LIGHT	LOW	577,819	37196,93	15900,89
LIGHT	LOW	578,407	37204,54	15948,54
LIGHT	LOW	578,995	37126,52	15889,95
LIGHT	LOW	579,583	37338,56	15946,81
LIGHT	LOW	580,171	37336,64	15897,49
LIGHT	LOW	580,758	37514,86	15953,07
LIGHT	LOW	581,346	37474,11	15903,41
LIGHT	LOW	581,934	37650,67	15955,66
LIGHT	LOW	582,521	37597,65	15912,47
LIGHT	LOW	583,109	37666,11	15966,48
LIGHT	LOW	583,696	37427,52	15917,16
LIGHT	LOW	584,284	37284,41	15955,66
LIGHT	LOW	584,871	36887,85	15889,6
LIGHT	LOW	585,459	36751,67	15938,07
LIGHT	LOW	586,046	36496,54	15893,04
LIGHT	LOW	586,634	36449,45	15975,57
LIGHT	LOW	587,221	35907,06	15942,88
LIGHT	LOW	587,808	35182,43	16019,72
LIGHT	LOW	588,395	34073,77	15953,79
LIGHT	LOW	588,983	33489,87	16029,81
LIGHT	LOW	589,57	33331,22	15968,69
LIGHT	LOW	590,157	33849,07	16070,28
LIGHT	LOW	590,744	34228,33	16032,45
LIGHT	LOW	591,331	34597,4	16118,06
LIGHT	LOW	591,918	34577,79	16043,58
LIGHT	LOW	592,505	34738,87	16103,92
LIGHT	LOW	593,092	34598,44	16027,95
LIGHT	LOW	593,679	34615,88	16102,18
LIGHT	LOW	594,266	34375,47	16036,4
LIGHT	LOW	594,853	34510,95	16107,81
LIGHT	LOW	595,44	34547,05	16027,27
LIGHT	LOW	596,027	34836,22	16084,33
LIGHT	LOW	596,613	34808,93	16004,92
LIGHT	LOW	597,2	34890,04	16057,85
LIGHT	LOW	597,787	34759,07	15976,64
LIGHT	LOW	598,374	34883,34	16024,97
LIGHT	LOW	598,96	34815,46	15949,52
LIGHT	LOW	599,547	34944,46	16000,64
LIGHT	LOW	600,133	34794,6	15919,6
LIGHT	LOW	600,72	34825,4	15972,06
LIGHT	LOW	601,306	34666,12	15891,23
LIGHT	LOW	601,893	34826,68	15956,17
LIGHT	LOW	602,479	34888,73	15897,59
LIGHT	LOW	603,066	35203,6	15979,61
LIGHT	LOW	603,652	35263,42	15932,65
LIGHT	LOW	604,238	35417,67	16001,03
LIGHT	LOW	604,824	35254,54	15935,61
LIGHT	LOW	605,411	35278,08	15992,87
LIGHT	LOW	605,997	35111,2	15928,68
LIGHT	LOW	606,583	35138,79	15993,13
LIGHT	LOW	607,169	34933	15926,86
LIGHT	LOW	607,755	34907,39	15986,6
LIGHT	LOW	608,341	34663,66	15913,37
LIGHT	LOW	608,927	34619,2	15975,17
LIGHT	LOW	609,513	34377,26	15898,92
LIGHT	LOW	610,099	34394,91	15964,11
LIGHT	LOW	610,685	34194,1	15889,86
LIGHT	LOW	611,271	34229,53	15962,07
LIGHT	LOW	611,857	33929	15875,93
LIGHT	LOW	612,443	33769,85	15926,84
LIGHT	LOW	613,029	33355,06	15824,39
LIGHT	LOW	613,614	33196,35	15876,94
LIGHT	LOW	614,2	32863,95	15773,9
LIGHT	LOW	614,786	32655,03	15810,3
LIGHT	LOW	615,371	32182,27	15670,44
LIGHT	LOW	615,957	31907,06	15688,76
LIGHT	LOW	616,542	31577,95	15562,09
LIGHT	LOW	617,128	31658,38	15649,52
LIGHT	LOW	617,713	31667,18	15588,45
LIGHT	LOW	618,299	31910,43	15708,54
LIGHT	LOW	618,884	31894,96	15643,31
LIGHT	LOW	619,47	32092,14	15754,05
LIGHT	LOW	620,055	32156,2	15705,47
LIGHT	LOW	620,64	32670,77	15855,99
LIGHT	LOW	621,226	33079,22	15848,61
LIGHT	LOW	621,811	33600,13	15981,46
LIGHT	LOW	622,396	33688,05	15931,24
LIGHT	LOW	622,981	33872,69	16019,5
LIGHT	LOW	623,566	33818,01	15960,91
LIGHT	LOW	624,151	33939,59	16039,94
LIGHT	LOW	624,736	33841,95	15974,46
LIGHT	LOW	625,321	34019,65	16059,55
LIGHT	LOW	625,906	34002,42	16019,65
LIGHT	LOW	626,491	34149,99	16124,36
LIGHT	LOW	627,076	34001,35	16078,47
LIGHT	LOW	627,661	34024,3	16160,55
LIGHT	LOW	628,246	33880,28	16094,44
LIGHT	LOW	628,831	34016,52	16170,56
LIGHT	LOW	629,415	34002,5	16103,53
LIGHT	LOW	630	34151,16	16172,51
LIGHT	LOW	630,585	34079,93	16101,85
LIGHT	LOW	631,17	34224,22	16180,02
LIGHT	LOW	631,754	34210,18	16119,11
LIGHT	LOW	632,339	34416,09	16197,7
LIGHT	LOW	632,923	34427,79	16131,96
LIGHT	LOW	633,508	34650,2	16207,35
LIGHT	LOW	634,092	34638,22	16149,11
LIGHT	LOW	634,677	34822,61	16222,14
LIGHT	LOW	635,261	34776,94	16155,84
LIGHT	LOW	635,845	34960,73	16222,11
LIGHT	LOW	636,43	34945,22	16162,65
LIGHT	LOW	637,014	35203,45	16240,96
LIGHT	LOW	637,598	35239,23	16188,26
LIGHT	LOW	638,182	35426,19	16257,03
LIGHT	LOW	638,767	35293,63	16194,87
LIGHT	LOW	639,351	35312,61	16249,01
LIGHT	LOW	639,935	35124,11	16179,06
LIGHT	LOW	640,519	35201,04	16240,97
LIGHT	LOW	641,103	35131,47	16185,43
LIGHT	LOW	641,687	35315,22	16255,78
LIGHT	LOW	642,271	35282,11	16205,48
LIGHT	LOW	642,855	35457,06	16278,14
LIGHT	LOW	643,439	35366,65	16226,88
LIGHT	LOW	644,023	35464,97	16297,44
LIGHT	LOW	644,606	35268,96	16245,03
LIGHT	LOW	645,19	35229,61	16322,21
LIGHT	LOW	645,774	34935,18	16281,41
LIGHT	LOW	646,358	34835,62	16378,06
LIGHT	LOW	646,941	34566,67	16349,23
LIGHT	LOW	647,525	34516,22	16438,07
LIGHT	LOW	648,108	34285,51	16371,1
LIGHT	LOW	648,692	34366,75	16427,97
LIGHT	LOW	649,275	34344,03	16342,42
LIGHT	LOW	649,859	34609,01	16409,76
LIGHT	LOW	650,442	34659,55	16353,97
LIGHT	LOW	651,026	34865,75	16439,82
LIGHT	LOW	651,609	34835,62	16390,66
LIGHT	LOW	652,192	35069,44	16458,15
LIGHT	LOW	652,776	35120,49	16388,41
LIGHT	LOW	653,359	35348,15	16449,47
LIGHT	LOW	653,942	35168,67	16380,71
LIGHT	LOW	654,525	34802,51	16413,96
LIGHT	LOW	655,109	34092,19	16299,52
LIGHT	LOW	655,692	33695,38	16336,61
LIGHT	LOW	656,275	33714,05	16269,19
LIGHT	LOW	656,858	34629,2	16385,09
LIGHT	LOW	657,441	35641,52	16392,68
LIGHT	LOW	658,024	36793,75	16521,72
LIGHT	LOW	658,607	37312,65	16506,62
LIGHT	LOW	659,189	37835,9	16576,62
LIGHT	LOW	659,772	38073,01	16553,08
LIGHT	LOW	660,355	38466,88	16614,56
LIGHT	LOW	660,938	38543,58	16582,61
LIGHT	LOW	661,521	38780,05	16629,87
LIGHT	LOW	662,103	38767,78	16595,29
LIGHT	LOW	662,686	38717,46	16627,56
LIGHT	LOW	663,269	38076,42	16537,93
LIGHT	LOW	663,851	37506,39	16534,78
LIGHT	LOW	664,434	37004,31	16452,89
LIGHT	LOW	665,016	36958,08	16497,25
LIGHT	LOW	665,599	36725,44	16437,88
LIGHT	LOW	666,181	36640,32	16485,5
LIGHT	LOW	666,763	36386,29	16421,15
LIGHT	LOW	667,346	36462,21	16472,42
LIGHT	LOW	667,928	36294,64	16417,21
LIGHT	LOW	668,51	36379,73	16469,6
LIGHT	LOW	669,093	36183,25	16414,76
LIGHT	LOW	669,675	36184,05	16459,02
LIGHT	LOW	670,257	35892,52	16393,43
LIGHT	LOW	670,839	35837,54	16439,75
LIGHT	LOW	671,421	35618,7	16379,43
LIGHT	LOW	672,003	35686,56	16438,16
LIGHT	LOW	672,585	35570,67	16379,08
LIGHT	LOW	673,167	35655,45	16440,43
LIGHT	LOW	673,749	35493,3	16378,62
LIGHT	LOW	674,331	35525,91	16442,57
LIGHT	LOW	674,913	35330,71	16376,26
LIGHT	LOW	675,495	35369,08	16438,34
LIGHT	LOW	676,077	35199,5	16372,54
LIGHT	LOW	676,658	35260,99	16431,08
LIGHT	LOW	677,24	35091,76	16362,74
LIGHT	LOW	677,822	35119,01	16421,67
LIGHT	LOW	678,403	34919,88	16359,5
LIGHT	LOW	678,985	34924,42	16421,33
LIGHT	LOW	679,566	34719,09	16347,52
LIGHT	LOW	680,148	34736,85	16406,39
LIGHT	LOW	680,729	34550,2	16334,87
LIGHT	LOW	681,311	34565,05	16400,48
LIGHT	LOW	681,892	34355,41	16327,91
LIGHT	LOW	682,474	34300,93	16383,64
LIGHT	LOW	683,055	33998,72	16300,89
LIGHT	LOW	683,636	33907,79	16353,37
LIGHT	LOW	684,218	33626,74	16268,32
LIGHT	LOW	684,799	33452,36	16314,71
LIGHT	LOW	685,38	32437,14	16117,2
LIGHT	LOW	685,961	31096,38	15919,72
LIGHT	LOW	686,542	29385,1	15447,43
LIGHT	LOW	687,123	28473,58	15250,73
LIGHT	LOW	687,704	28340,89	15153,87
LIGHT	LOW	688,285	28982,46	15479,49
LIGHT	LOW	688,866	29495,75	15608,04
LIGHT	LOW	689,447	29969,49	15840,88
LIGHT	LOW	690,028	30140,35	15830,56
LIGHT	LOW	690,609	30606,17	16051,18
LIGHT	LOW	691,19	30717,03	16057,13
LIGHT	LOW	691,77	30853,49	16234,65
LIGHT	LOW	692,351	30565,61	16211,73
LIGHT	LOW	692,932	30420,71	16358,53
LIGHT	LOW	693,512	30099,22	16288,94
LIGHT	LOW	694,093	30124,79	16383,9
LIGHT	LOW	694,674	30153,48	16273,15
LIGHT	LOW	695,254	30578,08	16353,02
LIGHT	LOW	695,835	30886,99	16239,66
LIGHT	LOW	696,415	31328,03	16305,07
LIGHT	LOW	696,995	31324,58	16192,46
LIGHT	LOW	697,576	31262,58	16263,66
LIGHT	LOW	698,156	30803,49	16166,23
LIGHT	LOW	698,737	30472,9	16247,57
LIGHT	LOW	699,317	30029,11	16132,83
LIGHT	LOW	699,897	29855,36	16184,3
LIGHT	LOW	700,477	29540,61	16024,29
LIGHT	LOW	701,057	29478,67	16064,68
LIGHT	LOW	701,637	29316,97	15908,15
LIGHT	LOW	702,217	29453,11	15967,89
LIGHT	LOW	702,797	29481,28	15834,84
LIGHT	LOW	703,378	29702,2	15920,5
LIGHT	LOW	703,957	29637,59	15804,53
LIGHT	LOW	704,537	29706,22	15881,86
LIGHT	LOW	705,117	29454,58	15727,64
LIGHT	LOW	705,697	29461,51	15763,36
LIGHT	LOW	706,277	29241,69	15583,1
LIGHT	LOW	706,857	29287,3	15613,16
LIGHT	LOW	707,436	29078,94	15423,44
LIGHT	LOW	708,016	29044,74	15429,21
LIGHT	LOW	708,596	28784,13	15232,85
LIGHT	LOW	709,175	28760,14	15268,45
LIGHT	LOW	709,755	28542,29	15094,68
LIGHT	LOW	710,334	28518,4	15123,91
LIGHT	LOW	710,914	28244,68	14905,9
LIGHT	LOW	711,493	28146,55	14919,48
LIGHT	LOW	712,073	27821,18	14699,55
LIGHT	LOW	712,652	27696,25	14734,86
LIGHT	LOW	713,231	27300,09	14510,96
LIGHT	LOW	713,811	27102,98	14557,45
LIGHT	LOW	714,39	26593,18	14323,81
LIGHT	LOW	714,969	26077,52	14323,78
LIGHT	LOW	715,548	24954,29	13982,79
LIGHT	LOW	716,127	23702,65	13884,55
LIGHT	LOW	716,706	22063,88	13410,97
LIGHT	LOW	717,286	20806,74	13279,66
LIGHT	LOW	717,865	19696,98	12807,62
LIGHT	LOW	718,443	19174,42	12815,99
LIGHT	LOW	719,022	18814,36	12505,67
LIGHT	LOW	719,601	19126,53	12727,05
LIGHT	LOW	720,18	19709,09	12604,6
LIGHT	LOW	720,759	20776,6	12914,06
LIGHT	LOW	721,338	21412,86	12785,65
LIGHT	LOW	721,917	21649,53	12944,2
LIGHT	LOW	722,495	21021,2	12619,74
LIGHT	LOW	723,074	20278,7	12655,18
LIGHT	LOW	723,652	19450,01	12312,13
LIGHT	LOW	724,231	19171,48	12463,23
LIGHT	LOW	724,81	18931,94	12222,79
LIGHT	LOW	725,388	19094,57	12440,18
LIGHT	LOW	725,967	18941,47	12200,7
LIGHT	LOW	726,545	19028,78	12380,6
LIGHT	LOW	727,123	18819,77	12087,64
LIGHT	LOW	727,702	18811,65	12235,1
LIGHT	LOW	728,28	18670,23	11955,39
LIGHT	LOW	728,858	18692,57	12147,32
LIGHT	LOW	729,437	18634,66	11931,12
LIGHT	LOW	730,015	18729,63	12154,47
LIGHT	LOW	730,593	18812,07	11943,09
LIGHT	LOW	731,171	19202,6	12148,75
LIGHT	LOW	731,749	19488,62	11920,2
LIGHT	LOW	732,327	20060,69	12130,96
LIGHT	LOW	732,905	20318,02	11910,56
LIGHT	LOW	733,483	20641,37	12103,08
LIGHT	LOW	734,061	20555,16	11853,21
LIGHT	LOW	734,639	20560,8	12015,36
LIGHT	LOW	735,217	20294,08	11744,99
LIGHT	LOW	735,794	20272,56	11913,08
LIGHT	LOW	736,372	20138,17	11653,31
LIGHT	LOW	736,95	20252,66	11816,98
LIGHT	LOW	737,528	20118,36	11526,73
LIGHT	LOW	738,105	20141,06	11667,78
LIGHT	LOW	738,683	19964,65	11373,93
LIGHT	LOW	739,26	20026,2	11537,6
LIGHT	LOW	739,838	19923,96	11257,14
LIGHT	LOW	740,415	19988,86	11418,83
LIGHT	LOW	740,993	19826,79	11131,99
LIGHT	LOW	741,57	19905,84	11322,66
LIGHT	LOW	742,147	19830,77	11076,88
LIGHT	LOW	742,725	19972,54	11291,59
LIGHT	LOW	743,302	19848,1	11032,48
LIGHT	LOW	743,879	19889,71	11224,52
LIGHT	LOW	744,456	19688,64	10948,8
LIGHT	LOW	745,034	19715,67	11150,95
LIGHT	LOW	745,611	19536,5	10883,05
LIGHT	LOW	746,188	19571,32	11091,06
LIGHT	LOW	746,765	19382,23	10814,25
LIGHT	LOW	747,342	19378,95	11019,78
LIGHT	LOW	747,919	19140,91	10727,41
LIGHT	LOW	748,496	19097,88	10923,92
LIGHT	LOW	749,073	18834,42	10617,76
LIGHT	LOW	749,649	18801,42	10828,55
LIGHT	LOW	750,226	18574,46	10535,02
LIGHT	LOW	750,803	18575,97	10756,77
LIGHT	LOW	751,38	18385,23	10467,41
LIGHT	LOW	751,956	18413,45	10700,79
LIGHT	LOW	752,533	18238,13	10420,38
LIGHT	LOW	753,11	18278,89	10663,94
LIGHT	LOW	753,686	18087,62	10373,6
LIGHT	LOW	754,263	18098,36	10607,24
LIGHT	LOW	754,839	17870,3	10301,89
LIGHT	LOW	755,416	17846,93	10532,91
LIGHT	LOW	755,992	17629,37	10229,52
LIGHT	LOW	756,568	17613,13	10465,9
LIGHT	LOW	757,145	17329,47	10142,28
LIGHT	LOW	757,721	16826,4	10265,29
LIGHT	LOW	758,297	15249,91	9622,63
LIGHT	LOW	758,873	12952,97	9516,59
LIGHT	LOW	759,449	10053,71	8854,05
LIGHT	LOW	760,026	8178,18	9220,08
LIGHT	LOW	760,602	7418,17	8823,92
LIGHT	LOW	761,178	8006,42	9261,79
LIGHT	LOW	761,754	8652,08	8868,8
LIGHT	LOW	762,33	9098,39	9300,81
LIGHT	LOW	762,905	9108,91	8909,83
LIGHT	LOW	763,481	9417,59	9327,46
LIGHT	LOW	764,057	9920,75	8971,62
LIGHT	LOW	764,633	10879,39	9423,81
LIGHT	LOW	765,209	11674,62	9135,02
LIGHT	LOW	765,784	12652,35	9593,29
LIGHT	LOW	766,36	13343,61	9346,98
LIGHT	LOW	766,936	14126,68	9780,55
LIGHT	LOW	767,511	14522,8	9525,07
LIGHT	LOW	768,087	14940,15	9889,49
LIGHT	LOW	768,662	15006,49	9592,29
LIGHT	LOW	769,238	15209,18	9916,29
LIGHT	LOW	769,813	15154,75	9602,97
LIGHT	LOW	770,388	15267,84	9906,76
LIGHT	LOW	770,964	15140,81	9579,85
LIGHT	LOW	771,539	15215,54	9881,69
LIGHT	LOW	772,114	15091,36	9561,75
LIGHT	LOW	772,69	15156,94	9866,29
LIGHT	LOW	773,265	14991,29	9531,84
LIGHT	LOW	773,84	15003,77	9828,18
LIGHT	LOW	774,415	14810,02	9489,37
LIGHT	LOW	774,99	14868,67	9801,85
LIGHT	LOW	775,565	14732,3	9470,92
LIGHT	LOW	776,14	14802,99	9783,6
LIGHT	LOW	776,715	14617,65	9442,57
LIGHT	LOW	777,29	14623,08	9746,34
LIGHT	LOW	777,865	14430,55	9400,71
LIGHT	LOW	778,439	14472,8	9717,7
LIGHT	LOW	779,014	14305,2	9376,07
LIGHT	LOW	779,589	14346,13	9697,8
LIGHT	LOW	780,164	14178,43	9354,96
LIGHT	LOW	780,738	14243,17	9682,87
LIGHT	LOW	781,313	14094,67	9342,15
LIGHT	LOW	781,887	14135,81	9664,75
LIGHT	LOW	782,462	13946,9	9315,85
LIGHT	LOW	783,036	13947,59	9636,13
LIGHT	LOW	783,611	13755,79	9287,68
LIGHT	LOW	784,185	13791,7	9619,79
LIGHT	LOW	784,76	13630,14	9278,78
LIGHT	LOW	785,334	13657,23	9618,93
LIGHT	LOW	785,908	13447,99	9278,21
LIGHT	LOW	786,482	13447,18	9624,12
LIGHT	LOW	787,057	13229,95	9280,1
LIGHT	LOW	787,631	13211,57	9627,19
LIGHT	LOW	788,205	12991,23	9283,61
LIGHT	LOW	788,779	12989,94	9635,28
LIGHT	LOW	789,353	12802,23	9285,05
LIGHT	LOW	789,927	12840,11	9624,58
LIGHT	LOW	790,501	12692,8	9257,48
LIGHT	LOW	791,075	12747,77	9591,72
LIGHT	LOW	791,649	12585	9216,74
LIGHT	LOW	792,222	12648,82	9551,54
LIGHT	LOW	792,796	12512,79	9167,16
LIGHT	LOW	793,37	12617,43	9503,54
LIGHT	LOW	793,944	12497,47	9137,51
LIGHT	LOW	794,517	12560,79	9508,95
LIGHT	LOW	795,091	12364,34	9173,91
LIGHT	LOW	795,664	12362,04	9548,07
LIGHT	LOW	796,238	12186,92	9189,66
LIGHT	LOW	796,811	12279,8	9535,71
LIGHT	LOW	797,385	12182,41	9157,24
LIGHT	LOW	797,958	12258,9	9500,91
LIGHT	LOW	798,532	12043,53	9124,09
LIGHT	LOW	799,105	12003,49	9478,42
LIGHT	LOW	799,678	11750,64	9105,18
LIGHT	LOW	800,251	11765,2	9471,2
LIGHT	LOW	800,825	11596,13	9103,49
LIGHT	LOW	801,398	11656,51	9472,55
LIGHT	LOW	801,971	11498,65	9098,27
LIGHT	LOW	802,544	11539,22	9461,52
LIGHT	LOW	803,117	11385,62	9077,16
LIGHT	LOW	803,69	11451,6	9433,12
LIGHT	LOW	804,263	11333,37	9037,24
LIGHT	LOW	804,836	11458,35	9395,03
LIGHT	LOW	805,409	11367,02	9008,18
LIGHT	LOW	805,981	11475,32	9376,65
LIGHT	LOW	806,554	11318,99	8996,82
LIGHT	LOW	807,127	11355,33	9370,51
LIGHT	LOW	807,7	11143,93	8991,18
LIGHT	LOW	808,272	11121,83	9369,03
LIGHT	LOW	808,845	10887,44	8990,29
LIGHT	LOW	809,417	10869,05	9378,62
LIGHT	LOW	809,99	10658,47	9007,7
LIGHT	LOW	810,562	10640,02	9402,69
LIGHT	LOW	811,135	10382,13	9030,63
LIGHT	LOW	811,707	10276,09	9424,87
LIGHT	LOW	812,28	9896,95	9044,48
LIGHT	LOW	812,852	9691,76	9438,87
LIGHT	LOW	813,424	9259,71	9050,41
LIGHT	LOW	813,996	9104,88	9451,21
LIGHT	LOW	814,568	8744,92	9055,29
LIGHT	LOW	815,141	8664,36	9454,57
LIGHT	LOW	815,713	8416,06	9046,63
LIGHT	LOW	816,285	8436,87	9448,17
LIGHT	LOW	816,857	8337,6	9035,41
LIGHT	LOW	817,429	8468,83	9432,93
LIGHT	LOW	818,001	8415,53	9014,22
LIGHT	LOW	818,573	8620,93	9409,51
LIGHT	LOW	819,144	8684,97	8991,07
LIGHT	LOW	819,716	9042,62	9380,5
LIGHT	LOW	820,288	9132,75	8964,13
LIGHT	LOW	820,86	9196,38	9358,4
LIGHT	LOW	821,431	8764,12	8959,64
LIGHT	LOW	822,003	8444,83	9385,29
LIGHT	LOW	822,575	8069,29	8993,78
LIGHT	LOW	823,146	8302,01	9403,32
LIGHT	LOW	823,718	8549,2	8977,76
LIGHT	LOW	824,289	9034,04	9364,54
LIGHT	LOW	824,861	9164,56	8948,25
LIGHT	LOW	825,432	9291,77	9345,55
LIGHT	LOW	826,003	9112,57	8947,38
LIGHT	LOW	826,575	9073,47	9356,99
LIGHT	LOW	827,146	8804,75	8961,67
LIGHT	LOW	827,717	8781,84	9371,19
LIGHT	LOW	828,288	8625,99	8961,15
LIGHT	LOW	828,859	8750,51	9357,98
LIGHT	LOW	829,43	8720,84	8940,48
LIGHT	LOW	830,001	8861,06	9343,3
LIGHT	LOW	830,572	8774,98	8934,33
LIGHT	LOW	831,143	8876,3	9335,84
LIGHT	LOW	831,714	8747,97	8924,73
LIGHT	LOW	832,285	8856,94	9326,16
LIGHT	LOW	832,856	8791,92	8913,49
LIGHT	LOW	833,427	8980,64	9314,78
LIGHT	LOW	833,997	8979,75	8904,16
LIGHT	LOW	834,568	9173,72	9304
LIGHT	LOW	835,139	9138,82	8894,51
LIGHT	LOW	835,709	9282,29	9294,67
LIGHT	LOW	836,28	9206,91	8888,77
LIGHT	LOW	836,85	9346,92	9288,35
LIGHT	LOW	837,421	9285,8	8882,54
LIGHT	LOW	837,991	9434,45	9279,99
LIGHT	LOW	838,562	9372,14	8871,8
LIGHT	LOW	839,132	9525,06	9269,21
LIGHT	LOW	839,702	9448,7	8867,73
LIGHT	LOW	840,273	9567,85	9269,2
LIGHT	LOW	840,843	9469,22	8861,59
LIGHT	LOW	841,413	9577,54	9256,19
LIGHT	LOW	841,983	9466,52	8846,72
LIGHT	LOW	842,553	9538,74	9245,14
LIGHT	LOW	843,123	9403,39	8837,14
LIGHT	LOW	843,693	9500,69	9237,13
LIGHT	LOW	844,263	9418,32	8828,85
LIGHT	LOW	844,833	9558	9228,56
LIGHT	LOW	845,403	9467,85	8819,96
LIGHT	LOW	845,973	9567,54	9221,08
LIGHT	LOW	846,543	9437,36	8814,95
LIGHT	LOW	847,112	9522,29	9218,61
LIGHT	LOW	847,682	9362,23	8812,73
LIGHT	LOW	848,252	9352,56	9211,43
LIGHT	LOW	848,821	9117,89	8799,9
LIGHT	LOW	849,391	9106,45	9205,63
LIGHT	LOW	849,961	8966,53	8800,43
LIGHT	LOW	850,53	9104,77	9213,29
LIGHT	LOW	851,1	9067,25	8809,36
LIGHT	LOW	851,669	9207,31	9217,68
LIGHT	LOW	852,238	8970,78	8797,55
LIGHT	LOW	852,808	8823,61	9191,58
LIGHT	LOW	853,377	8459,18	8763,25
LIGHT	LOW	853,946	8428,56	9178,24
LIGHT	LOW	854,515	8417,99	8767,05
LIGHT	LOW	855,084	8757,88	9191,68
LIGHT	LOW	855,654	8910,53	8793,34
LIGHT	LOW	856,223	9166,62	9208,65
LIGHT	LOW	856,792	9099,88	8802,39
LIGHT	LOW	857,361	9211,57	9208,71
LIGHT	LOW	857,93	9086,65	8798,09
LIGHT	LOW	858,498	9167,47	9205,76
LIGHT	LOW	859,067	9025,93	8793,41
LIGHT	LOW	859,636	9108,86	9204,07
LIGHT	LOW	860,205	8990,84	8791,17
LIGHT	LOW	860,773	9094,84	9199,87
LIGHT	LOW	861,342	8998,78	8787,08
LIGHT	LOW	861,911	9110,72	9198,54
LIGHT	LOW	862,479	9007,09	8791,52
LIGHT	LOW	863,048	9091,97	9202,33
LIGHT	LOW	863,616	8934,58	8788,21
LIGHT	LOW	864,185	8903,04	9190,2
LIGHT	LOW	864,753	8571,67	8764,38
LIGHT	LOW	865,322	8453,87	9175,88
LIGHT	LOW	865,89	8207,82	8755,69
LIGHT	LOW	866,458	8359,34	9180,1
LIGHT	LOW	867,026	8387,9	8764,94
LIGHT	LOW	867,594	8655,58	9188
LIGHT	LOW	868,163	8633,19	8773,77
LIGHT	LOW	868,731	8762,26	9190,44
LIGHT	LOW	869,299	8661,23	8776,06
LIGHT	LOW	869,867	8761,26	9192,15
LIGHT	LOW	870,435	8648,85	8777,65
LIGHT	LOW	871,003	8731,91	9192,1
LIGHT	LOW	871,571	8598,7	8776,61
LIGHT	LOW	872,138	8667,98	9192,28
LIGHT	LOW	872,706	8526,03	8776,31
LIGHT	LOW	873,274	8587,42	9193,05
LIGHT	LOW	873,842	8437,15	8775,91
LIGHT	LOW	874,409	8508,74	9192,78
LIGHT	LOW	874,977	8386,6	8772,87
LIGHT	LOW	875,544	8472,83	9190,23
LIGHT	LOW	876,112	8353,82	8771,79
LIGHT	LOW	876,679	8452,79	9192,63
LIGHT	LOW	877,247	8339,2	8773,93
LIGHT	LOW	877,814	8433,96	9191,96
LIGHT	LOW	878,382	8296,4	8773,2
LIGHT	LOW	878,949	8354,62	9191,47
LIGHT	LOW	879,516	8196,62	8772,96
LIGHT	LOW	880,083	8265,14	9195,93
LIGHT	LOW	880,651	8150,53	8779,8
LIGHT	LOW	881,218	8280,52	9204,11
LIGHT	LOW	881,785	8203,41	8784,69
LIGHT	LOW	882,352	8323,35	9206,7
LIGHT	LOW	882,919	8212,58	8786,28
LIGHT	LOW	883,486	8308,38	9206
LIGHT	LOW	884,053	8194,82	8786,29
LIGHT	LOW	884,619	8263,51	9205,08
LIGHT	LOW	885,186	8104,14	8787,08
LIGHT	LOW	885,753	8155,28	9207,69
LIGHT	LOW	886,32	8017,57	8788,2
LIGHT	LOW	886,886	8125,06	9206,61
LIGHT	LOW	887,453	8042,35	8784,92
LIGHT	LOW	888,02	8177,17	9204,89
LIGHT	LOW	888,586	8075,52	8785,45
LIGHT	LOW	889,153	8173,53	9208,68
LIGHT	LOW	889,719	8035,04	8790,72
LIGHT	LOW	890,286	8104,79	9213,35
LIGHT	LOW	890,852	7939,89	8796,03
LIGHT	LOW	891,418	7945,24	9228,94
LIGHT	LOW	891,984	7723,59	8821,5
LIGHT	LOW	892,551	7697,97	9259,24
LIGHT	LOW	893,117	7458,26	8849,2
LIGHT	LOW	893,683	7396,77	9288,73
LIGHT	LOW	894,249	7093,76	8880,65
LIGHT	LOW	894,815	6975,42	9326,81
LIGHT	LOW	895,381	6642,39	8915,69
LIGHT	LOW	895,947	6565,69	9360,1
LIGHT	LOW	896,513	6346,46	8936,11
LIGHT	LOW	897,079	6323,71	9376,87
LIGHT	LOW	897,645	6096,23	8951,17
LIGHT	LOW	898,211	6068,82	9394,22
LIGHT	LOW	898,776	5862,42	8965,58
LIGHT	LOW	899,342	5936,18	9401,99
LIGHT	LOW	899,908	5833,12	8964,8
LIGHT	LOW	900,473	5971,05	9400,29
LIGHT	LOW	901,039	5884,49	8964,45
LIGHT	LOW	901,604	6089,72	9395,19
LIGHT	LOW	902,17	6186,49	8941,41
LIGHT	LOW	902,735	6543,36	9354,29
LIGHT	LOW	903,301	6662,35	8901,38
LIGHT	LOW	903,866	6909,73	9319,55
LIGHT	LOW	904,431	6803,65	8883,92
LIGHT	LOW	904,997	6779,28	9322,96
LIGHT	LOW	905,562	6449,88	8908,58
LIGHT	LOW	906,127	6300,78	9365,35
LIGHT	LOW	906,692	5962,66	8952,62
LIGHT	LOW	907,257	5896,61	9407,22
LIGHT	LOW	907,822	5705,84	8978,12
LIGHT	LOW	908,387	5771,93	9417,35
LIGHT	LOW	908,952	5660,26	8979,14
LIGHT	LOW	909,517	5797,33	9416,41
LIGHT	LOW	910,082	5745,07	8977,31
LIGHT	LOW	910,647	5919,73	9409,63
LIGHT	LOW	911,211	5823,39	8969,89
LIGHT	LOW	911,776	5839,57	9415,4
LIGHT	LOW	912,341	5631,13	8988,43
LIGHT	LOW	912,905	5655,72	9438,82
LIGHT	LOW	913,47	5531,38	9002,71
LIGHT	LOW	914,034	5639,64	9440,84
LIGHT	LOW	914,599	5550,98	9001,38
LIGHT	LOW	915,163	5673,05	9439,7
LIGHT	LOW	915,728	5559,04	9004,48
LIGHT	LOW	916,292	5665,33	9442,08
LIGHT	LOW	916,856	5592,93	8999,47
LIGHT	LOW	917,421	5775,25	9426,35
LIGHT	LOW	917,985	5817,36	8971,51
LIGHT	LOW	918,549	6129,65	9382,53
LIGHT	LOW	919,113	6211	8925,97
LIGHT	LOW	919,677	6399,74	9346,36
LIGHT	LOW	920,241	6299,34	8907,8
LIGHT	LOW	920,805	6363,74	9340,42
LIGHT	LOW	921,369	6207,11	8906,4
LIGHT	LOW	921,933	6261,98	9347,79
LIGHT	LOW	922,497	6088,7	8921,9
LIGHT	LOW	923,061	6114,78	9373,6
LIGHT	LOW	923,624	5931,85	8949,46
LIGHT	LOW	924,188	5996,57	9391,1
LIGHT	LOW	924,752	5901,49	8952,09
LIGHT	LOW	925,315	6020,85	9385,03
LIGHT	LOW	925,879	5875,02	8953,42
LIGHT	LOW	926,442	5845,87	9403,19
LIGHT	LOW	927,006	5494,89	8987,8
LIGHT	LOW	927,569	5287,34	9457,23
LIGHT	LOW	928,133	4850,97	9047,87
LIGHT	LOW	928,696	4673,28	9520,57
LIGHT	LOW	929,259	4333,19	9095,6
LIGHT	LOW	929,823	4211,44	9563,12
LIGHT	LOW	930,386	3851,62	9136,11
LIGHT	LOW	930,949	3705,82	9613,19
LIGHT	LOW	931,512	3363,93	9187
LIGHT	LOW	932,075	3266,96	9668,85
LIGHT	LOW	932,638	2993,41	9239,1
LIGHT	LOW	933,201	3005,08	9708,57
LIGHT	LOW	933,764	2851,36	9261,57
LIGHT	LOW	934,327	2968,07	9714,81
LIGHT	LOW	934,89	2880,62	9256,78
LIGHT	LOW	935,453	2976,93	9709,41
LIGHT	LOW	936,015	2827,31	9257,34
LIGHT	LOW	936,578	2876,91	9718,95
LIGHT	LOW	937,141	2800,55	9258,16
LIGHT	LOW	937,703	3010,06	9697,58
LIGHT	LOW	938,266	3048,55	9219,67
LIGHT	LOW	938,828	3266,23	9656,03
LIGHT	LOW	939,391	3185,16	9197,92
LIGHT	LOW	939,953	3238,73	9660,78
LIGHT	LOW	940,516	3047,63	9218,94
LIGHT	LOW	941,078	3063,98	9686,8
LIGHT	LOW	941,64	2904,25	9239,59
LIGHT	LOW	942,202	2943,75	9705,63
LIGHT	LOW	942,765	2784,64	9257,54
LIGHT	LOW	943,327	2856,87	9717,03
LIGHT	LOW	943,889	2738,49	9262,73
LIGHT	LOW	944,451	2857,7	9716,78
LIGHT	LOW	945,013	2751,24	9260,43
LIGHT	LOW	945,575	2866,55	9714,11
LIGHT	LOW	946,137	2775,41	9256,26
LIGHT	LOW	946,699	2910,69	9707,26
LIGHT	LOW	947,26	2849,63	9242,29
LIGHT	LOW	947,822	2968,74	9693,53
LIGHT	LOW	948,384	2859,64	9238,87
LIGHT	LOW	948,946	2980,23	9693,62
LIGHT	LOW	949,507	2904,23	9233,81
LIGHT	LOW	950,069	3048,14	9682,42
LIGHT	LOW	950,63	2949,65	9226,62
LIGHT	LOW	951,192	3044,76	9684,31
LIGHT	LOW	951,753	2924,16	9231,6
LIGHT	LOW	952,315	3038,39	9685,51
LIGHT	LOW	952,876	2977,84	9221,91
LIGHT	LOW	953,437	3128,32	9670,45
LIGHT	LOW	953,999	3024,62	9216,17
LIGHT	LOW	954,56	3116,72	9675,77
LIGHT	LOW	955,121	3001,91	9221,93
LIGHT	LOW	955,682	3151,39	9668,8
LIGHT	LOW	956,243	3110,42	9200,71
LIGHT	LOW	956,804	3282,3	9644,56
LIGHT	LOW	957,365	3196,88	9187,12
LIGHT	LOW	957,926	3272,24	9649,04
LIGHT	LOW	958,487	3126,64	9202,98
LIGHT	LOW	959,048	3219,73	9662,81
LIGHT	LOW	959,609	3177,43	9198,73
LIGHT	LOW	960,169	3352,78	9639,9
LIGHT	LOW	960,73	3298,82	9175,41
LIGHT	LOW	961,291	3434,94	9622,88
LIGHT	LOW	961,851	3351,12	9164,66
LIGHT	LOW	962,412	3489,49	9612,17
LIGHT	LOW	962,972	3415,57	9152,48
LIGHT	LOW	963,533	3541,7	9604,15
LIGHT	LOW	964,093	3446,28	9148,83
LIGHT	LOW	964,654	3538,06	9607,41
LIGHT	LOW	965,214	3449,11	9149,91
LIGHT	LOW	965,774	3614,6	9592,7
LIGHT	LOW	966,335	3615,02	9120,38
LIGHT	LOW	966,895	3861,76	9550,48
LIGHT	LOW	967,455	3882,36	9075,76
LIGHT	LOW	968,015	4050,64	9514,96
LIGHT	LOW	968,575	3971,45	9057,12
LIGHT	LOW	969,135	4077,29	9509,66
LIGHT	LOW	969,695	3987,16	9055,8
LIGHT	LOW	970,255	4097,15	9507,94
LIGHT	LOW	970,815	3982,88	9055,76
LIGHT	LOW	971,375	4054,79	9513,62
LIGHT	LOW	971,934	3878,67	9072,43
LIGHT	LOW	972,494	3905,22	9538,41
LIGHT	LOW	973,054	3735,65	9095,28
LIGHT	LOW	973,613	3797,57	9554,88
LIGHT	LOW	974,173	3666,21	9104,72
LIGHT	LOW	974,732	3752,25	9560,37
LIGHT	LOW	975,292	3656,52	9104,05
LIGHT	LOW	975,851	3784,81	9552,66
LIGHT	LOW	976,411	3721,82	9092,19
LIGHT	LOW	976,97	3853,69	9540,37
LIGHT	LOW	977,529	3745,91	9087,89
LIGHT	LOW	978,089	3826,28	9544,23
LIGHT	LOW	978,648	3702,52	9092,88
LIGHT	LOW	979,207	3823,39	9543,42
LIGHT	LOW	979,766	3757,92	9081,45
LIGHT	LOW	980,325	3904,18	9527,61
LIGHT	LOW	980,884	3819,73	9070
LIGHT	LOW	981,443	3929,36	9523,09
LIGHT	LOW	982,002	3824,2	9068,46
LIGHT	LOW	982,561	3931,51	9520,87
LIGHT	LOW	983,12	3834,92	9065,16
LIGHT	LOW	983,678	3951,74	9517,02
LIGHT	LOW	984,237	3862,49	9062,02
LIGHT	LOW	984,796	3980,99	9513,63
LIGHT	LOW	985,354	3890,98	9056,74
LIGHT	LOW	985,913	4007,14	9504,59
LIGHT	LOW	986,471	3912,3	9047,4
LIGHT	LOW	987,03	4019,97	9499,54
LIGHT	LOW	987,588	3919,44	9044,38
LIGHT	LOW	988,147	4022,76	9498,02
LIGHT	LOW	988,705	3916,28	9045,19
LIGHT	LOW	989,263	4019,55	9501,11
LIGHT	LOW	989,822	3922,72	9046,92
LIGHT	LOW	990,38	4037,08	9499,02
LIGHT	LOW	990,938	3932,31	9042,77
LIGHT	LOW	991,496	4027,72	9497,28
LIGHT	LOW	992,054	3912,38	9043,01
LIGHT	LOW	992,612	4017,89	9498,17
LIGHT	LOW	993,17	3910,82	9044,53
LIGHT	LOW	993,728	4011,19	9499,93
LIGHT	LOW	994,286	3897,25	9047,04
LIGHT	LOW	994,844	3987,78	9502,81
LIGHT	LOW	995,401	3860,63	9050,67
LIGHT	LOW	995,959	3936,8	9508,01
LIGHT	LOW	996,517	3807,67	9056,93
LIGHT	LOW	997,074	3887,38	9515,79
LIGHT	LOW	997,632	3754,98	9064,68
LIGHT	LOW	998,189	3828,72	9522,56
LIGHT	LOW	998,747	3694,81	9073,35
LIGHT	LOW	999,304	3776,45	9533,26
LIGHT	LOW	999,862	3862,25	9997,13
SHADE	LOW	399,371	12809,65	23162,92
SHADE	LOW	399,968	13000,01	23471,61
SHADE	LOW	400,566	13189,65	23782,74
SHADE	LOW	401,163	13027	23422,79
SHADE	LOW	401,761	13201,64	23741,5
SHADE	LOW	402,358	13019,31	23391,62
SHADE	LOW	402,956	13179,03	23720,08
SHADE	LOW	403,553	12991,91	23375,77
SHADE	LOW	404,15	13156,28	23703,82
SHADE	LOW	404,748	12969,59	23361,58
SHADE	LOW	405,345	13134,57	23691,21
SHADE	LOW	405,942	12948,35	23349,99
SHADE	LOW	406,539	13124,37	23675,74
SHADE	LOW	407,137	12961,73	23327,2
SHADE	LOW	407,734	13154,65	23649,25
SHADE	LOW	408,331	12987,82	23304,19
SHADE	LOW	408,928	13155,66	23636,45
SHADE	LOW	409,525	12970,02	23298,61
SHADE	LOW	410,122	13147,8	23626,34
SHADE	LOW	410,719	12995,41	23274,83
SHADE	LOW	411,316	13199,67	23592,39
SHADE	LOW	411,913	13044,05	23244,3
SHADE	LOW	412,51	13225,11	23572,66
SHADE	LOW	413,107	13051,22	23232,65
SHADE	LOW	413,704	13232,8	23560,45
SHADE	LOW	414,301	13066,03	23217,48
SHADE	LOW	414,897	13254,73	23542,67
SHADE	LOW	415,494	13089,86	23198,84
SHADE	LOW	416,091	13273,26	23525,89
SHADE	LOW	416,688	13096,67	23187,3
SHADE	LOW	417,284	13267,89	23518,64
SHADE	LOW	417,881	13089,52	23180,64
SHADE	LOW	418,477	13265,9	23510,55
SHADE	LOW	419,074	13102,24	23167,92
SHADE	LOW	419,671	13292,99	23491,97
SHADE	LOW	420,267	13139,25	23144,93
SHADE	LOW	420,864	13326,52	23470,61
SHADE	LOW	421,46	13150,97	23133
SHADE	LOW	422,057	13313,14	23468,58
SHADE	LOW	422,653	13129,66	23133,99
SHADE	LOW	423,249	13313,72	23461,5
SHADE	LOW	423,846	13154,57	23118
SHADE	LOW	424,442	13343,27	23444,18
SHADE	LOW	425,038	13172,87	23105,1
SHADE	LOW	425,635	13345,55	23437,24
SHADE	LOW	426,231	13170,31	23100,49
SHADE	LOW	426,827	13344,12	23433,01
SHADE	LOW	427,423	13169,27	23095,96
SHADE	LOW	428,019	13333,49	23431,73
SHADE	LOW	428,615	13121,03	23108,73
SHADE	LOW	429,211	13244,59	23459,73
SHADE	LOW	429,807	13031,46	23137,17
SHADE	LOW	430,404	13227,95	23460,79
SHADE	LOW	430,999	13127,07	23097,08
SHADE	LOW	431,595	13412,02	23388,96
SHADE	LOW	432,191	13307,08	23028,7
SHADE	LOW	432,787	13519,79	23345,95
SHADE	LOW	433,383	13352,7	23007,42
SHADE	LOW	433,979	13548,41	23330,69
SHADE	LOW	434,575	13428,23	22977,07
SHADE	LOW	435,171	13668,02	23285,71
SHADE	LOW	435,766	13557,81	22928,9
SHADE	LOW	436,362	13761,84	23249,27
SHADE	LOW	436,958	13574,6	22916,99
SHADE	LOW	437,553	13730,31	23251,3
SHADE	LOW	438,149	13547,9	22916,33
SHADE	LOW	438,745	13747,18	23235,9
SHADE	LOW	439,34	13620,47	22883,95
SHADE	LOW	439,936	13846,65	23193,12
SHADE	LOW	440,531	13728,22	22835,95
SHADE	LOW	441,127	13959,06	23139,14
SHADE	LOW	441,722	13830,77	22782,7
SHADE	LOW	442,317	14048,57	23090,78
SHADE	LOW	442,913	13897,53	22742,89
SHADE	LOW	443,508	14096,63	23056,63
SHADE	LOW	444,103	13928,84	22713,4
SHADE	LOW	444,699	14108,24	23033,71
SHADE	LOW	445,294	13935,19	22694,8
SHADE	LOW	445,889	14133,35	23010,9
SHADE	LOW	446,484	14007,62	22660,34
SHADE	LOW	447,08	14247,81	22967,21
SHADE	LOW	447,675	14128,79	22618,36
SHADE	LOW	448,27	14339,09	22932,7
SHADE	LOW	448,865	14206,63	22587,53
SHADE	LOW	449,46	14432,63	22898,78
SHADE	LOW	450,055	14317,08	22553,78
SHADE	LOW	450,65	14525,01	22871,62
SHADE	LOW	451,245	14343,41	22539,9
SHADE	LOW	451,84	14485,72	22868,92
SHADE	LOW	452,435	14282	22539,27
SHADE	LOW	453,029	14457,2	22861,78
SHADE	LOW	453,624	14315,28	22521,94
SHADE	LOW	454,219	14533,91	22838,15
SHADE	LOW	454,814	14407,54	22499,06
SHADE	LOW	455,408	14624,64	22815,94
SHADE	LOW	456,003	14497,73	22479,17
SHADE	LOW	456,598	14700,79	22799,17
SHADE	LOW	457,192	14540,22	22468,9
SHADE	LOW	457,787	14705,28	22792,12
SHADE	LOW	458,382	14520,26	22462,9
SHADE	LOW	458,976	14695,61	22785,14
SHADE	LOW	459,571	14534,24	22456,04
SHADE	LOW	460,165	14747,67	22772,47
SHADE	LOW	460,76	14605,5	22438,14
SHADE	LOW	461,354	14807,79	22753,69
SHADE	LOW	461,948	14642,28	22422,53
SHADE	LOW	462,543	14814,17	22743,76
SHADE	LOW	463,137	14615,26	22416,95
SHADE	LOW	463,731	14760,28	22741,73
SHADE	LOW	464,326	14562,2	22413,13
SHADE	LOW	464,92	14723,13	22735,04
SHADE	LOW	465,514	14535,83	22407,95
SHADE	LOW	466,108	14693,44	22733,99
SHADE	LOW	466,702	14502,14	22408,8
SHADE	LOW	467,296	14675,22	22733,13
SHADE	LOW	467,89	14508,74	22406,05
SHADE	LOW	468,484	14687,98	22731,39
SHADE	LOW	469,078	14496,97	22406,35
SHADE	LOW	469,672	14641,8	22732,26
SHADE	LOW	470,266	14454,13	22405,43
SHADE	LOW	470,86	14646,88	22726,89
SHADE	LOW	471,454	14498,98	22398,93
SHADE	LOW	472,048	14693	22720,97
SHADE	LOW	472,642	14513,49	22397,08
SHADE	LOW	473,236	14683,6	22721,85
SHADE	LOW	473,829	14512,17	22397,66
SHADE	LOW	474,423	14690,54	22722,39
SHADE	LOW	475,017	14505,77	22398,65
SHADE	LOW	475,61	14658,49	22723,99
SHADE	LOW	476,204	14472,17	22398,09
SHADE	LOW	476,798	14657,89	22721,03
SHADE	LOW	477,391	14500,38	22395,09
SHADE	LOW	477,985	14689,97	22719,03
SHADE	LOW	478,578	14516,29	22393,57
SHADE	LOW	479,172	14691,04	22715,83
SHADE	LOW	479,765	14519,94	22389,51
SHADE	LOW	480,359	14700,83	22710,76
SHADE	LOW	480,952	14530,99	22387,36
SHADE	LOW	481,545	14704,72	22710,54
SHADE	LOW	482,139	14519,52	22389,23
SHADE	LOW	482,732	14678,29	22712,39
SHADE	LOW	483,325	14478,47	22391,57
SHADE	LOW	483,918	14617,01	22719,18
SHADE	LOW	484,511	14363,71	22401,99
SHADE	LOW	485,105	14436,93	22735,61
SHADE	LOW	485,698	14170,76	22419,93
SHADE	LOW	486,291	14325,1	22748,53
SHADE	LOW	486,884	14201,9	22416,59
SHADE	LOW	487,477	14453,37	22732,17
SHADE	LOW	488,07	14360,44	22401,29
SHADE	LOW	488,663	14582,35	22726,14
SHADE	LOW	489,256	14455,86	22403,9
SHADE	LOW	489,849	14660,9	22727,93
SHADE	LOW	490,441	14492,64	22404,16
SHADE	LOW	491,034	14646,18	22729,23
SHADE	LOW	491,627	14446,13	22407,12
SHADE	LOW	492,22	14619,42	22728,8
SHADE	LOW	492,813	14479,31	22401,09
SHADE	LOW	493,405	14694,55	22719,65
SHADE	LOW	493,998	14553,58	22395,3
SHADE	LOW	494,591	14751,79	22716,71
SHADE	LOW	495,183	14585,14	22393,8
SHADE	LOW	495,776	14777,38	22713,19
SHADE	LOW	496,368	14606,81	22387,67
SHADE	LOW	496,961	14777,16	22707,07
SHADE	LOW	497,553	14592,54	22382,79
SHADE	LOW	498,146	14748,47	22702,57
SHADE	LOW	498,738	14570,62	22375,96
SHADE	LOW	499,33	14737,87	22695,62
SHADE	LOW	499,923	14551	22373,22
SHADE	LOW	500,515	14705	22696,41
SHADE	LOW	501,107	14521,7	22373,27
SHADE	LOW	501,7	14716,35	22692,74
SHADE	LOW	502,292	14578,07	22368,99
SHADE	LOW	502,884	14783,43	22689,15
SHADE	LOW	503,476	14635,22	22366,99
SHADE	LOW	504,068	14840,71	22687,16
SHADE	LOW	504,66	14727,03	22365,28
SHADE	LOW	505,252	14961,19	22684,85
SHADE	LOW	505,844	14834,88	22364,59
SHADE	LOW	506,436	15013,76	22680,46
SHADE	LOW	507,028	14835,99	22354,34
SHADE	LOW	507,62	15024,03	22667,91
SHADE	LOW	508,212	14880,35	22345,94
SHADE	LOW	508,804	15100,98	22664,32
SHADE	LOW	509,396	14957,42	22342,25
SHADE	LOW	509,987	15166,1	22656,65
SHADE	LOW	510,579	15026,13	22336,26
SHADE	LOW	511,171	15231,31	22650,38
SHADE	LOW	511,763	15079,29	22330,07
SHADE	LOW	512,354	15245,51	22640,17
SHADE	LOW	512,946	15063,66	22318,78
SHADE	LOW	513,537	15230,33	22630,14
SHADE	LOW	514,129	15076,96	22309,01
SHADE	LOW	514,721	15268,72	22623,55
SHADE	LOW	515,312	15069,79	22301,79
SHADE	LOW	515,904	15182,27	22607,73
SHADE	LOW	516,495	14924,98	22276,41
SHADE	LOW	517,086	15062,43	22585,6
SHADE	LOW	517,678	14922,25	22264,68
SHADE	LOW	518,269	15188,4	22584,68
SHADE	LOW	518,86	15131,62	22274,52
SHADE	LOW	519,452	15411,63	22599,9
SHADE	LOW	520,043	15332,17	22293,31
SHADE	LOW	520,634	15578,63	22611,1
SHADE	LOW	521,225	15442,51	22298,01
SHADE	LOW	521,816	15645,23	22608,19
SHADE	LOW	522,407	15498,02	22294,12
SHADE	LOW	522,998	15721,06	22606,48
SHADE	LOW	523,589	15608,12	22301,08
SHADE	LOW	524,18	15853,94	22617,78
SHADE	LOW	524,771	15694,25	22306,24
SHADE	LOW	525,362	15820,88	22599,61
SHADE	LOW	525,953	15565,96	22267,59
SHADE	LOW	526,544	15700,34	22559,66
SHADE	LOW	527,135	15574,29	22246,45
SHADE	LOW	527,726	15866,04	22570,45
SHADE	LOW	528,316	15818,04	22282,6
SHADE	LOW	528,907	16090,64	22606,09
SHADE	LOW	529,498	15971,1	22303,83
SHADE	LOW	530,089	16190,44	22614,86
SHADE	LOW	530,679	16043,24	22311,44
SHADE	LOW	531,27	16203,79	22609,26
SHADE	LOW	531,86	16000,26	22287,8
SHADE	LOW	532,451	16138,92	22578,45
SHADE	LOW	533,041	15974,76	22268,27
SHADE	LOW	533,632	16203,42	22581,43
SHADE	LOW	534,222	16110,04	22293,92
SHADE	LOW	534,813	16357,35	22614,97
SHADE	LOW	535,403	16216,28	22320,27
SHADE	LOW	535,993	16391,71	22616,75
SHADE	LOW	536,583	16202,88	22304,79
SHADE	LOW	537,174	16378,13	22598,49
SHADE	LOW	537,764	16222,04	22297,22
SHADE	LOW	538,354	16405,14	22594,36
SHADE	LOW	538,944	16206,38	22281,29
SHADE	LOW	539,534	16329,66	22560,51
SHADE	LOW	540,125	16135,47	22244,46
SHADE	LOW	540,715	16321,8	22543,48
SHADE	LOW	541,305	16197,25	22251,67
SHADE	LOW	541,895	16416,91	22562,21
SHADE	LOW	542,485	16286,76	22271,98
SHADE	LOW	543,075	16491,51	22577,03
SHADE	LOW	543,664	16352,72	22288,74
SHADE	LOW	544,254	16566,43	22596,89
SHADE	LOW	544,844	16418,55	22305
SHADE	LOW	545,434	16611,88	22603,04
SHADE	LOW	546,024	16436,28	22303,27
SHADE	LOW	546,613	16609,51	22595,65
SHADE	LOW	547,203	16430,33	22292,54
SHADE	LOW	547,793	16619,84	22587,99
SHADE	LOW	548,382	16477,65	22300,22
SHADE	LOW	548,972	16683,68	22605,26
SHADE	LOW	549,561	16524,85	22311,61
SHADE	LOW	550,151	16706,19	22605,37
SHADE	LOW	550,74	16534,95	22310,47
SHADE	LOW	551,33	16718,48	22606,92
SHADE	LOW	551,919	16549,5	22311,64
SHADE	LOW	552,509	16728,43	22606,14
SHADE	LOW	553,098	16561,01	22312,23
SHADE	LOW	553,687	16756,88	22612,99
SHADE	LOW	554,277	16606,14	22326,17
SHADE	LOW	554,866	16783,54	22623,28
SHADE	LOW	555,455	16577,49	22321,83
SHADE	LOW	556,044	16715,93	22599,19
SHADE	LOW	556,633	16504,42	22290,99
SHADE	LOW	557,222	16643,82	22570,2
SHADE	LOW	557,811	16433,03	22261,42
SHADE	LOW	558,401	16572,48	22541,2
SHADE	LOW	558,99	16387,64	22238,7
SHADE	LOW	559,578	16583,77	22542,73
SHADE	LOW	560,167	16442,99	22259,93
SHADE	LOW	560,756	16652,15	22570,8
SHADE	LOW	561,345	16476,53	22283,53
SHADE	LOW	561,934	16650,84	22578,5
SHADE	LOW	562,523	16470,02	22284,52
SHADE	LOW	563,112	16643,78	22573,04
SHADE	LOW	563,7	16457,95	22282,76
SHADE	LOW	564,289	16603,67	22565,81
SHADE	LOW	564,878	16390,59	22261,73
SHADE	LOW	565,466	16533,62	22540,99
SHADE	LOW	566,055	16341,35	22244,55
SHADE	LOW	566,643	16513,16	22539,02
SHADE	LOW	567,232	16323,36	22245,88
SHADE	LOW	567,82	16467	22530,41
SHADE	LOW	568,409	16241,95	22222,25
SHADE	LOW	568,997	16369,08	22498,72
SHADE	LOW	569,586	16145,69	22186,09
SHADE	LOW	570,174	16284,36	22468,58
SHADE	LOW	570,762	16090,98	22169,17
SHADE	LOW	571,351	16281,73	22474,94
SHADE	LOW	571,939	16138,69	22199,08
SHADE	LOW	572,527	16343,06	22509,54
SHADE	LOW	573,115	16169,74	22219,49
SHADE	LOW	573,703	16315,69	22501,64
SHADE	LOW	574,291	16096,88	22190,19
SHADE	LOW	574,879	16229,51	22471,51
SHADE	LOW	575,468	16025,07	22167,74
SHADE	LOW	576,056	16185,14	22463,34
SHADE	LOW	576,643	15996,76	22163,08
SHADE	LOW	577,231	16146,75	22451,3
SHADE	LOW	577,819	15937,75	22141,61
SHADE	LOW	578,407	16088,04	22429,62
SHADE	LOW	578,995	15912,14	22134,23
SHADE	LOW	579,583	16105,33	22440,47
SHADE	LOW	580,171	15941,2	22154,93
SHADE	LOW	580,758	16120,61	22458,93
SHADE	LOW	581,346	15951,3	22171,15
SHADE	LOW	581,934	16134,69	22474,14
SHADE	LOW	582,521	15965,38	22183,9
SHADE	LOW	583,109	16127,37	22473,69
SHADE	LOW	583,696	15928,07	22174,8
SHADE	LOW	584,284	16062,66	22466,32
SHADE	LOW	584,871	15841,23	22172,32
SHADE	LOW	585,459	15977,29	22465,95
SHADE	LOW	586,046	15780,32	22169,11
SHADE	LOW	586,634	15939,57	22466,21
SHADE	LOW	587,221	15707,4	22166,66
SHADE	LOW	587,808	15765,15	22446,97
SHADE	LOW	588,395	15439,7	22113,79
SHADE	LOW	588,983	15508,22	22386,67
SHADE	LOW	589,57	15324,31	22079,1
SHADE	LOW	590,157	15566,39	22406,46
SHADE	LOW	590,744	15467,19	22132,34
SHADE	LOW	591,331	15678,24	22453,13
SHADE	LOW	591,918	15511,28	22152,99
SHADE	LOW	592,505	15688,67	22459,08
SHADE	LOW	593,092	15506,71	22155,85
SHADE	LOW	593,679	15659,82	22454,09
SHADE	LOW	594,266	15460,25	22144,1
SHADE	LOW	594,853	15634,59	22446,31
SHADE	LOW	595,44	15474,98	22146,74
SHADE	LOW	596,027	15669,77	22453,06
SHADE	LOW	596,613	15498,17	22153,31
SHADE	LOW	597,2	15662,04	22455,03
SHADE	LOW	597,787	15476,01	22149,5
SHADE	LOW	598,374	15644,75	22449,11
SHADE	LOW	598,96	15467,14	22146,53
SHADE	LOW	599,547	15637,82	22447,46
SHADE	LOW	600,133	15445,78	22140,46
SHADE	LOW	600,72	15604,9	22436,21
SHADE	LOW	601,306	15414,81	22129,79
SHADE	LOW	601,893	15598,05	22433,17
SHADE	LOW	602,479	15441,56	22137,89
SHADE	LOW	603,066	15649,27	22451,63
SHADE	LOW	603,652	15491,54	22159,91
SHADE	LOW	604,238	15671,2	22465,03
SHADE	LOW	604,824	15478,92	22160,26
SHADE	LOW	605,411	15639,06	22458,25
SHADE	LOW	605,997	15452,96	22156,95
SHADE	LOW	606,583	15617,49	22460,06
SHADE	LOW	607,169	15425,43	22159,33
SHADE	LOW	607,755	15578,04	22460,33
SHADE	LOW	608,341	15379,13	22160,16
SHADE	LOW	608,927	15531,12	22460,09
SHADE	LOW	609,513	15333,22	22153,35
SHADE	LOW	610,099	15493,63	22450,19
SHADE	LOW	610,685	15300,33	22143,69
SHADE	LOW	611,271	15460,86	22442,62
SHADE	LOW	611,857	15248,39	22128,9
SHADE	LOW	612,443	15380,82	22423,31
SHADE	LOW	613,029	15152,26	22104,85
SHADE	LOW	613,614	15287,38	22399,5
SHADE	LOW	614,2	15073,58	22086,4
SHADE	LOW	614,786	15200,91	22381,3
SHADE	LOW	615,371	14968,46	22060,89
SHADE	LOW	615,957	15084,01	22351,45
SHADE	LOW	616,542	14871,09	22035,04
SHADE	LOW	617,128	15036,25	22342,8
SHADE	LOW	617,713	14872,25	22040,71
SHADE	LOW	618,299	15066	22353,44
SHADE	LOW	618,884	14904,18	22050,64
SHADE	LOW	619,47	15093,4	22360,28
SHADE	LOW	620,055	14943,35	22067
SHADE	LOW	620,64	15177	22396,77
SHADE	LOW	621,226	15080,38	22120,14
SHADE	LOW	621,811	15318,78	22442,9
SHADE	LOW	622,396	15171,2	22147,68
SHADE	LOW	622,981	15358,28	22455,92
SHADE	LOW	623,566	15190,19	22154,82
SHADE	LOW	624,151	15365	22458,5
SHADE	LOW	624,736	15188,56	22155,21
SHADE	LOW	625,321	15371,32	22461,95
SHADE	LOW	625,906	15213,88	22166,16
SHADE	LOW	626,491	15395,4	22473,75
SHADE	LOW	627,076	15216,33	22170,05
SHADE	LOW	627,661	15378,83	22471,2
SHADE	LOW	628,246	15198,85	22167,8
SHADE	LOW	628,831	15383,88	22484,14
SHADE	LOW	629,415	15225,23	22191,09
SHADE	LOW	630	15409	22508,99
SHADE	LOW	630,585	15234,88	22205,54
SHADE	LOW	631,17	15416,27	22513,13
SHADE	LOW	631,754	15253,23	22214,06
SHADE	LOW	632,339	15443,91	22522,85
SHADE	LOW	632,923	15281,13	22223,93
SHADE	LOW	633,508	15467,31	22530,24
SHADE	LOW	634,092	15300,44	22229,7
SHADE	LOW	634,677	15484,34	22536,58
SHADE	LOW	635,261	15319,61	22238,15
SHADE	LOW	635,845	15503,5	22544,93
SHADE	LOW	636,43	15337,33	22246,54
SHADE	LOW	637,014	15531,53	22555,13
SHADE	LOW	637,598	15377,04	22262,49
SHADE	LOW	638,182	15562,86	22569,77
SHADE	LOW	638,767	15383,99	22268,23
SHADE	LOW	639,351	15542,12	22565,43
SHADE	LOW	639,935	15349,18	22258,65
SHADE	LOW	640,519	15509,68	22557,94
SHADE	LOW	641,103	15331,7	22256,44
SHADE	LOW	641,687	15516,5	22564,19
SHADE	LOW	642,271	15349,82	22267,56
SHADE	LOW	642,855	15536,47	22574,66
SHADE	LOW	643,439	15363,96	22277,09
SHADE	LOW	644,023	15537,58	22580,62
SHADE	LOW	644,606	15347,89	22276,59
SHADE	LOW	645,19	15501,72	22574,32
SHADE	LOW	645,774	15304,08	22267,32
SHADE	LOW	646,358	15451,14	22565,69
SHADE	LOW	646,941	15252,92	22259,58
SHADE	LOW	647,525	15403,34	22558,5
SHADE	LOW	648,108	15211,67	22257
SHADE	LOW	648,692	15381,64	22566,87
SHADE	LOW	649,275	15213,88	22274,5
SHADE	LOW	649,859	15408,06	22582,5
SHADE	LOW	650,442	15259,14	22289,1
SHADE	LOW	651,026	15454,76	22598,9
SHADE	LOW	651,609	15293,52	22306,37
SHADE	LOW	652,192	15481,87	22615,2
SHADE	LOW	652,776	15320,18	22323,36
SHADE	LOW	653,359	15506,57	22630,05
SHADE	LOW	653,942	15320,07	22326
SHADE	LOW	654,525	15425,55	22604,41
SHADE	LOW	655,109	15156,42	22269,97
SHADE	LOW	655,692	15250,29	22545,72
SHADE	LOW	656,275	15085,24	22243,71
SHADE	LOW	656,858	15379,61	22586,74
SHADE	LOW	657,441	15371,21	22348,66
SHADE	LOW	658,024	15709,47	22713,86
SHADE	LOW	658,607	15628,7	22456,97
SHADE	LOW	659,189	15864,19	22784,2
SHADE	LOW	659,772	15739,92	22513,38
SHADE	LOW	660,355	15953,93	22829,55
SHADE	LOW	660,938	15802,88	22545,18
SHADE	LOW	661,521	15992,05	22851,25
SHADE	LOW	662,103	15830,79	22566,15
SHADE	LOW	662,686	15977,71	22851,69
SHADE	LOW	663,269	15714,37	22516,3
SHADE	LOW	663,851	15778,35	22768,52
SHADE	LOW	664,434	15537,75	22445,81
SHADE	LOW	665,016	15687,01	22731,79
SHADE	LOW	665,599	15487,11	22423,31
SHADE	LOW	666,181	15631,21	22707,02
SHADE	LOW	666,763	15425,52	22399,58
SHADE	LOW	667,346	15596,26	22697,72
SHADE	LOW	667,928	15410,27	22395,8
SHADE	LOW	668,51	15581,35	22695,04
SHADE	LOW	669,093	15389,47	22390,1
SHADE	LOW	669,675	15544,51	22683,76
SHADE	LOW	670,257	15341,66	22373,99
SHADE	LOW	670,839	15487,03	22666,26
SHADE	LOW	671,421	15291,48	22360,81
SHADE	LOW	672,003	15455,9	22659,83
SHADE	LOW	672,585	15278,84	22357,18
SHADE	LOW	673,167	15450,28	22657,8
SHADE	LOW	673,749	15265,08	22352,59
SHADE	LOW	674,331	15425,41	22648,92
SHADE	LOW	674,913	15232,51	22341,03
SHADE	LOW	675,495	15398,52	22640,82
SHADE	LOW	676,077	15215,58	22336,89
SHADE	LOW	676,658	15382,27	22636,68
SHADE	LOW	677,24	15193	22330,74
SHADE	LOW	677,822	15353,99	22629,61
SHADE	LOW	678,403	15167,11	22322,47
SHADE	LOW	678,985	15328,09	22619,34
SHADE	LOW	679,566	15135,02	22308,11
SHADE	LOW	680,148	15298,08	22610,64
SHADE	LOW	680,729	15116,86	22310,47
SHADE	LOW	681,311	15289,88	22620,53
SHADE	LOW	681,892	15100,37	22315,05
SHADE	LOW	682,474	15247,55	22609,35
SHADE	LOW	683,055	15037,66	22293,05
SHADE	LOW	683,636	15183,5	22585,11
SHADE	LOW	684,218	14988,75	22272,74
SHADE	LOW	684,799	15130,9	22570,2
SHADE	LOW	685,38	14840,1	22233,48
SHADE	LOW	685,961	14832,7	22495,83
SHADE	LOW	686,542	14462,84	22140,01
SHADE	LOW	687,123	14516,7	22425,35
SHADE	LOW	687,704	14340,48	22110,04
SHADE	LOW	688,285	14574,8	22430,45
SHADE	LOW	688,866	14474,21	22132,21
SHADE	LOW	689,447	14692,76	22448,27
SHADE	LOW	690,028	14552,97	22141,15
SHADE	LOW	690,609	14774,78	22457,74
SHADE	LOW	691,19	14634,51	22152,53
SHADE	LOW	691,77	14820,61	22461,17
SHADE	LOW	692,351	14633,13	22143
SHADE	LOW	692,932	14785,28	22442,57
SHADE	LOW	693,512	14589,12	22123,54
SHADE	LOW	694,093	14760,84	22429,31
SHADE	LOW	694,674	14607,54	22119,74
SHADE	LOW	695,254	14833,85	22432,33
SHADE	LOW	695,835	14720,04	22133,17
SHADE	LOW	696,415	14952,99	22452,15
SHADE	LOW	696,995	14806,53	22152,97
SHADE	LOW	697,576	14980,17	22463,07
SHADE	LOW	698,156	14775,66	22149,64
SHADE	LOW	698,737	14910,91	22451,43
SHADE	LOW	699,317	14706,7	22125,73
SHADE	LOW	699,897	14859,5	22423,67
SHADE	LOW	700,477	14670,39	22100,76
SHADE	LOW	701,057	14834,83	22401,98
SHADE	LOW	701,637	14662,49	22080,07
SHADE	LOW	702,217	14849,65	22385,39
SHADE	LOW	702,797	14701,51	22068,4
SHADE	LOW	703,378	14905,16	22381,86
SHADE	LOW	703,957	14754,52	22072,91
SHADE	LOW	704,537	14945,57	22391,08
SHADE	LOW	705,117	14770,32	22076,06
SHADE	LOW	705,697	14948,55	22380,97
SHADE	LOW	706,277	14771,84	22058,02
SHADE	LOW	706,857	14951,21	22360,06
SHADE	LOW	707,436	14776,08	22038,75
SHADE	LOW	708,016	14946,6	22338,24
SHADE	LOW	708,596	14764,73	22012,76
SHADE	LOW	709,175	14934,7	22311,38
SHADE	LOW	709,755	14758,47	21987,06
SHADE	LOW	710,334	14931,42	22290,16
SHADE	LOW	710,914	14749,39	21965,01
SHADE	LOW	711,493	14918,98	22262,77
SHADE	LOW	712,073	14728,03	21935,11
SHADE	LOW	712,652	14891,19	22236,06
SHADE	LOW	713,231	14688,29	21913,18
SHADE	LOW	713,811	14841,6	22213,82
SHADE	LOW	714,39	14625,81	21884,62
SHADE	LOW	714,969	14734,11	22186,55
SHADE	LOW	715,548	14440,46	21860,94
SHADE	LOW	716,127	14448,51	22174,9
SHADE	LOW	716,706	14080,25	21860,3
SHADE	LOW	717,286	14085,38	22189,76
SHADE	LOW	717,865	13787,71	21878,72
SHADE	LOW	718,443	13890,65	22205,53
SHADE	LOW	719,022	13695,25	21883,79
SHADE	LOW	719,601	13918,57	22199,1
SHADE	LOW	720,18	13861,92	21861,27
SHADE	LOW	720,759	14192,08	22158,8
SHADE	LOW	721,338	14145,26	21818,63
SHADE	LOW	721,917	14358,71	22130,25
SHADE	LOW	722,495	14131,01	21811,75
SHADE	LOW	723,074	14202,55	22137,05
SHADE	LOW	723,652	13939,22	21819,6
SHADE	LOW	724,231	14073,67	22136,86
SHADE	LOW	724,81	13893,24	21805,65
SHADE	LOW	725,388	14097,19	22111,84
SHADE	LOW	725,967	13934,34	21780,9
SHADE	LOW	726,545	14125,09	22092,68
SHADE	LOW	727,123	13950,98	21763,33
SHADE	LOW	727,702	14127,32	22074,25
SHADE	LOW	728,28	13965,96	21739,05
SHADE	LOW	728,858	14145,3	22050,45
SHADE	LOW	729,437	13994,49	21714,8
SHADE	LOW	730,015	14187,88	22025,06
SHADE	LOW	730,593	14063,73	21682,55
SHADE	LOW	731,171	14304,35	21982,35
SHADE	LOW	731,749	14208,89	21633,42
SHADE	LOW	732,327	14476,32	21927,1
SHADE	LOW	732,905	14380,03	21580,16
SHADE	LOW	733,483	14610,05	21876,01
SHADE	LOW	734,061	14452,77	21522,64
SHADE	LOW	734,639	14607,97	21780,51
SHADE	LOW	735,217	14385,85	21364,13
SHADE	LOW	735,794	14506,21	21563,5
SHADE	LOW	736,372	14287,41	21110,14
SHADE	LOW	736,95	14424,77	21294,93
SHADE	LOW	737,528	14196,8	20827,97
SHADE	LOW	738,105	14304,35	21000,62
SHADE	LOW	738,683	14057,85	20518,03
SHADE	LOW	739,26	14159,66	20662,55
SHADE	LOW	739,838	13913,27	20144,82
SHADE	LOW	740,415	14009,72	20274,87
SHADE	LOW	740,993	13762,79	19771,26
SHADE	LOW	741,57	13877,76	19936,2
SHADE	LOW	742,147	13656,52	19459,92
SHADE	LOW	742,725	13786,79	19648,65
SHADE	LOW	743,302	13566,22	19194,16
SHADE	LOW	743,879	13691,62	19408,59
SHADE	LOW	744,456	13465,52	18972,86
SHADE	LOW	745,034	13591,22	19200,85
SHADE	LOW	745,611	13370,67	18777,35
SHADE	LOW	746,188	13501,41	19021,31
SHADE	LOW	746,765	13284,51	18609,56
SHADE	LOW	747,342	13416,82	18863,23
SHADE	LOW	747,919	13194,22	18458,1
SHADE	LOW	748,496	13319,01	18721,3
SHADE	LOW	749,073	13088,31	18325,11
SHADE	LOW	749,649	13218,39	18597,96
SHADE	LOW	750,226	13002,85	18206,71
SHADE	LOW	750,803	13140,04	18480,13
SHADE	LOW	751,38	12926,7	18088,5
SHADE	LOW	751,956	13065,65	18366,43
SHADE	LOW	752,533	12860,79	17978,85
SHADE	LOW	753,11	13010,68	18263,66
SHADE	LOW	753,686	12798,73	17880,8
SHADE	LOW	754,263	12935,71	18168,41
SHADE	LOW	754,839	12717,85	17789,66
SHADE	LOW	755,416	12854,19	18083,83
SHADE	LOW	755,992	12644,72	17709,69
SHADE	LOW	756,568	12780,37	18003,28
SHADE	LOW	757,145	12557,83	17631,87
SHADE	LOW	757,721	12601,06	17952,91
SHADE	LOW	758,297	12124,38	17655,58
SHADE	LOW	758,873	11809,2	18096,64
SHADE	LOW	759,449	11109,47	17996,54
SHADE	LOW	760,026	10960,31	18631,23
SHADE	LOW	760,602	10768,42	18600,05
SHADE	LOW	761,178	11120,06	19084,9
SHADE	LOW	761,754	11155,54	18820,76
SHADE	LOW	762,33	11434,11	19193,87
SHADE	LOW	762,905	11318,58	18929,39
SHADE	LOW	763,481	11575,18	19332,04
SHADE	LOW	764,057	11554,1	19038,83
SHADE	LOW	764,633	11926,58	19364,34
SHADE	LOW	765,209	11935,96	18988,94
SHADE	LOW	765,784	12289,78	19255,63
SHADE	LOW	766,36	12267,91	18865,97
SHADE	LOW	766,936	12571,66	19130,4
SHADE	LOW	767,511	12473,69	18715,3
SHADE	LOW	768,087	12667,88	18912,12
SHADE	LOW	768,662	12467,83	18427,64
SHADE	LOW	769,238	12596,1	18598,19
SHADE	LOW	769,813	12380,38	18141,21
SHADE	LOW	770,388	12516,36	18376,49
SHADE	LOW	770,964	12309,5	17980,18
SHADE	LOW	771,539	12455,42	18262,9
SHADE	LOW	772,114	12258,02	17890,07
SHADE	LOW	772,69	12408,16	18191,88
SHADE	LOW	773,265	12211,21	17852,03
SHADE	LOW	773,84	12366,29	18192,37
SHADE	LOW	774,415	12180,34	17879,79
SHADE	LOW	774,99	12347,93	18221,97
SHADE	LOW	775,565	12167,94	17900,78
SHADE	LOW	776,14	12334,44	18237,61
SHADE	LOW	776,715	12145,46	17923,13
SHADE	LOW	777,29	12303,19	18271,26
SHADE	LOW	777,865	12114,37	17964,8
SHADE	LOW	778,439	12279,8	18307,77
SHADE	LOW	779,014	12093,33	17994,72
SHADE	LOW	779,589	12254,88	18333,32
SHADE	LOW	780,164	12068,21	18018,55
SHADE	LOW	780,738	12236,01	18356,48
SHADE	LOW	781,313	12056,45	18040,02
SHADE	LOW	781,887	12221,38	18378,79
SHADE	LOW	782,462	12034,93	18068,33
SHADE	LOW	783,036	12196,88	18419,59
SHADE	LOW	783,611	12012,39	18122,08
SHADE	LOW	784,185	12181,68	18475,18
SHADE	LOW	784,76	12002,25	18168,55
SHADE	LOW	785,334	12169,77	18513,92
SHADE	LOW	785,908	11979,64	18211,81
SHADE	LOW	786,482	12138,46	18560,98
SHADE	LOW	787,057	11945,95	18256,69
SHADE	LOW	787,631	12100,97	18601,18
SHADE	LOW	788,205	11907,39	18291,01
SHADE	LOW	788,779	12064,14	18631,58
SHADE	LOW	789,353	11875,24	18319,31
SHADE	LOW	789,927	12039,26	18657,77
SHADE	LOW	790,501	11855,42	18344,13
SHADE	LOW	791,075	12026,14	18682,06
SHADE	LOW	791,649	11841,81	18376,99
SHADE	LOW	792,222	12012,79	18713,1
SHADE	LOW	792,796	11831,84	18404,87
SHADE	LOW	793,37	12011,77	18742,03
SHADE	LOW	793,944	11842,2	18440
SHADE	LOW	794,517	12012,1	18774,57
SHADE	LOW	795,091	11824,04	18469,4
SHADE	LOW	795,664	11986,01	18816,01
SHADE	LOW	796,238	11812,31	18530,67
SHADE	LOW	796,811	11991,93	18876,34
SHADE	LOW	797,385	11822,4	18565,97
SHADE	LOW	797,958	11999,66	18905,4
SHADE	LOW	798,532	11813,48	18611,31
SHADE	LOW	799,105	11968,99	18966,95
SHADE	LOW	799,678	11768,08	18662,01
SHADE	LOW	800,251	11925,6	18998,71
SHADE	LOW	800,825	11738,35	18680,57
SHADE	LOW	801,398	11901,4	19001,68
SHADE	LOW	801,971	11724,09	18701,81
SHADE	LOW	802,544	11890,43	19050,54
SHADE	LOW	803,117	11711,21	18749,79
SHADE	LOW	803,69	11879,03	19075,85
SHADE	LOW	804,263	11715,42	18781,55
SHADE	LOW	804,836	11910,3	19140,07
SHADE	LOW	805,409	11752,18	18852,77
SHADE	LOW	805,981	11935,03	19191,05
SHADE	LOW	806,554	11768,33	18908,43
SHADE	LOW	807,127	11945,92	19267,68
SHADE	LOW	807,7	11761,2	18983,92
SHADE	LOW	808,272	11910,66	19314,62
SHADE	LOW	808,845	11712,05	19009,38
SHADE	LOW	809,417	11864,06	19345,17
SHADE	LOW	809,99	11667,81	19040,24
SHADE	LOW	810,562	11824,82	19380,89
SHADE	LOW	811,135	11632,1	19098,29
SHADE	LOW	811,707	11778,13	19469,69
SHADE	LOW	812,28	11551,93	19186,91
SHADE	LOW	812,852	11665,97	19540,23
SHADE	LOW	813,424	11424,93	19257,82
SHADE	LOW	813,996	11554,28	19618,4
SHADE	LOW	814,568	11341,34	19349,87
SHADE	LOW	815,141	11502,14	19732,43
SHADE	LOW	815,713	11337,97	19501,97
SHADE	LOW	816,285	11543,11	19919,48
SHADE	LOW	816,857	11413,23	19695,71
SHADE	LOW	817,429	11649,22	20116,03
SHADE	LOW	818,001	11542,3	19900,64
SHADE	LOW	818,573	11800,16	20338,14
SHADE	LOW	819,144	11686,76	20062,99
SHADE	LOW	819,716	11925,44	20395,23
SHADE	LOW	820,288	11798,71	20076,38
SHADE	LOW	820,86	11991,76	20441,05
SHADE	LOW	821,431	11790,08	20222,94
SHADE	LOW	822,003	11930,34	20682,58
SHADE	LOW	822,575	11742,44	20483,33
SHADE	LOW	823,146	11969,79	20853,71
SHADE	LOW	823,718	11876,49	20530,78
SHADE	LOW	824,289	12134,45	20831,61
SHADE	LOW	824,861	12012,34	20498,85
SHADE	LOW	825,432	12202,28	20827,14
SHADE	LOW	826,003	12016,5	20517,69
SHADE	LOW	826,575	12165,04	20856,56
SHADE	LOW	827,146	11953,15	20546,17
SHADE	LOW	827,717	12105,78	20883,02
SHADE	LOW	828,288	11929,15	20585,58
SHADE	LOW	828,859	12114,98	20925,28
SHADE	LOW	829,43	11957,46	20611,11
SHADE	LOW	830,001	12146,9	20940,95
SHADE	LOW	830,572	11982,63	20636,79
SHADE	LOW	831,143	12163,16	20975,47
SHADE	LOW	831,714	11992,68	20672
SHADE	LOW	832,285	12185,73	21025,19
SHADE	LOW	832,856	12048,15	20753,86
SHADE	LOW	833,427	12254,68	21103,85
SHADE	LOW	833,997	12111,41	20794,94
SHADE	LOW	834,568	12306,21	21115,35
SHADE	LOW	835,139	12149,07	20796,7
SHADE	LOW	835,709	12332,88	21117,26
SHADE	LOW	836,28	12170,49	20803,23
SHADE	LOW	836,85	12368,64	21149,94
SHADE	LOW	837,421	12228,04	20872,99
SHADE	LOW	837,991	12445,33	21257,11
SHADE	LOW	838,562	12314,49	21002,58
SHADE	LOW	839,132	12530,98	21385,25
SHADE	LOW	839,702	12378,03	21092,63
SHADE	LOW	840,273	12569,88	21434,16
SHADE	LOW	840,843	12419,29	21148,48
SHADE	LOW	841,413	12614,83	21512,4
SHADE	LOW	841,983	12449,6	21219,05
SHADE	LOW	842,553	12623,45	21558,28
SHADE	LOW	843,123	12450,34	21253,23
SHADE	LOW	843,693	12631,3	21592,72
SHADE	LOW	844,263	12459	21267,36
SHADE	LOW	844,833	12637,62	21586,51
SHADE	LOW	845,403	12467,4	21268,7
SHADE	LOW	845,973	12644,25	21599,16
SHADE	LOW	846,543	12468,9	21286,15
SHADE	LOW	847,112	12637,94	21608,89
SHADE	LOW	847,682	12449,98	21289,99
SHADE	LOW	848,252	12599,67	21621,4
SHADE	LOW	848,821	12406,07	21313,78
SHADE	LOW	849,391	12566,19	21660,4
SHADE	LOW	849,961	12391,37	21356,7
SHADE	LOW	850,53	12571,52	21687,99
SHADE	LOW	851,1	12408,38	21358,43
SHADE	LOW	851,669	12590,23	21678,2
SHADE	LOW	852,238	12393,47	21365,49
SHADE	LOW	852,808	12526,91	21724,59
SHADE	LOW	853,377	12313,11	21445,16
SHADE	LOW	853,946	12471,04	21808,15
SHADE	LOW	854,515	12319,58	21493,78
SHADE	LOW	855,084	12544,49	21807,54
SHADE	LOW	855,654	12424,01	21466,9
SHADE	LOW	856,223	12631,68	21775,13
SHADE	LOW	856,792	12464,38	21445,4
SHADE	LOW	857,361	12638,57	21768,02
SHADE	LOW	857,93	12461,85	21452,34
SHADE	LOW	858,498	12634,55	21787,01
SHADE	LOW	859,067	12457,6	21475,15
SHADE	LOW	859,636	12628,24	21801,97
SHADE	LOW	860,205	12452,24	21481,55
SHADE	LOW	860,773	12634,84	21820,29
SHADE	LOW	861,342	12474,17	21515,54
SHADE	LOW	861,911	12660,08	21862,07
SHADE	LOW	862,479	12489,57	21546,13
SHADE	LOW	863,048	12665,43	21881,22
SHADE	LOW	863,616	12487,93	21569,92
SHADE	LOW	864,185	12641,77	21916,71
SHADE	LOW	864,753	12420,98	21613,55
SHADE	LOW	865,322	12554,19	21963,92
SHADE	LOW	865,89	12356,94	21666,41
SHADE	LOW	866,458	12550,79	22008,3
SHADE	LOW	867,026	12411,07	21689,65
SHADE	LOW	867,594	12626,79	22011,2
SHADE	LOW	868,163	12483,85	21704,04
SHADE	LOW	868,731	12676,73	22047,87
SHADE	LOW	869,299	12517,5	21752,03
SHADE	LOW	869,867	12701,96	22093,95
SHADE	LOW	870,435	12543,76	21798,67
SHADE	LOW	871,003	12728,28	22153,17
SHADE	LOW	871,571	12561,07	21854,24
SHADE	LOW	872,138	12734	22194,05
SHADE	LOW	872,706	12555,81	21878,58
SHADE	LOW	873,274	12727,72	22216,16
SHADE	LOW	873,842	12547,55	21901,65
SHADE	LOW	874,409	12720,71	22241,49
SHADE	LOW	874,977	12541,27	21916,37
SHADE	LOW	875,544	12712,89	22245,9
SHADE	LOW	876,112	12534,59	21920,6
SHADE	LOW	876,679	12709,02	22247,46
SHADE	LOW	877,247	12537,78	21927,34
SHADE	LOW	877,814	12716,56	22267,15
SHADE	LOW	878,382	12541,9	21955,34
SHADE	LOW	878,949	12709,38	22289,97
SHADE	LOW	879,516	12525,86	21965,61
SHADE	LOW	880,083	12692,77	22296,67
SHADE	LOW	880,651	12515,42	21971,51
SHADE	LOW	881,218	12698,46	22303,58
SHADE	LOW	881,785	12533,17	21981,6
SHADE	LOW	882,352	12713,75	22314,23
SHADE	LOW	882,919	12538,32	21987,58
SHADE	LOW	883,486	12712,34	22314,27
SHADE	LOW	884,053	12537,04	21987,91
SHADE	LOW	884,619	12705,78	22318,12
SHADE	LOW	885,186	12527,12	22004,82
SHADE	LOW	885,753	12702,86	22356,18
SHADE	LOW	886,32	12534,49	22059,16
SHADE	LOW	886,886	12716,46	22405,06
SHADE	LOW	887,453	12549,9	22082,58
SHADE	LOW	888,02	12732,08	22407,03
SHADE	LOW	888,586	12559,66	22077,76
SHADE	LOW	889,153	12734,16	22404,77
SHADE	LOW	889,719	12553,02	22080,64
SHADE	LOW	890,286	12720,47	22412,69
SHADE	LOW	890,852	12540,16	22100,02
SHADE	LOW	891,418	12700,54	22447,22
SHADE	LOW	891,984	12508,45	22141,95
SHADE	LOW	892,551	12656,27	22480,01
SHADE	LOW	893,117	12454,9	22162,63
SHADE	LOW	893,683	12596,25	22504,81
SHADE	LOW	894,249	12381,87	22194,81
SHADE	LOW	894,815	12512,59	22543,82
SHADE	LOW	895,381	12290,51	22236,23
SHADE	LOW	895,947	12426,32	22582,11
SHADE	LOW	896,513	12227,99	22264,66
SHADE	LOW	897,079	12380,94	22604,25
SHADE	LOW	897,645	12181,49	22287,87
SHADE	LOW	898,211	12339,46	22643,92
SHADE	LOW	898,776	12150,31	22342,69
SHADE	LOW	899,342	12327,9	22693,27
SHADE	LOW	899,908	12153,92	22362,65
SHADE	LOW	900,473	12336,23	22687,43
SHADE	LOW	901,039	12166,52	22355,75
SHADE	LOW	901,604	12359,33	22676,33
SHADE	LOW	902,17	12224,48	22329,39
SHADE	LOW	902,735	12450,09	22636,29
SHADE	LOW	903,301	12320,35	22286,68
SHADE	LOW	903,866	12524,64	22602,83
SHADE	LOW	904,431	12351,12	22273,37
SHADE	LOW	904,997	12502,22	22614,15
SHADE	LOW	905,562	12283,73	22305,93
SHADE	LOW	906,127	12409,09	22657,89
SHADE	LOW	906,692	12190,75	22356,54
SHADE	LOW	907,257	12334,63	22709,9
SHADE	LOW	907,822	12145,94	22397,65
SHADE	LOW	908,387	12313,84	22732,68
SHADE	LOW	908,952	12137,38	22405,09
SHADE	LOW	909,517	12317,02	22734,06
SHADE	LOW	910,082	12151,42	22401,01
SHADE	LOW	910,647	12341,34	22723,22
SHADE	LOW	911,211	12170,02	22390,97
SHADE	LOW	911,776	12329,27	22727,18
SHADE	LOW	912,341	12130,3	22407,45
SHADE	LOW	912,905	12288,5	22744,32
SHADE	LOW	913,47	12109,04	22416,41
SHADE	LOW	914,034	12286,06	22744,82
SHADE	LOW	914,599	12113,96	22414,64
SHADE	LOW	915,163	12292,2	22743,17
SHADE	LOW	915,728	12115,76	22414,18
SHADE	LOW	916,292	12289,68	22742,27
SHADE	LOW	916,856	12119,85	22409,2
SHADE	LOW	917,421	12310,91	22730,52
SHADE	LOW	917,985	12165,26	22387,67
SHADE	LOW	918,549	12381,71	22697,85
SHADE	LOW	919,113	12243,74	22352,45
SHADE	LOW	919,677	12437,07	22674,44
SHADE	LOW	920,241	12263,37	22344,72
SHADE	LOW	920,805	12432,68	22677,93
SHADE	LOW	921,369	12248,02	22353,82
SHADE	LOW	921,933	12414,73	22688,37
SHADE	LOW	922,497	12228,14	22367,19
SHADE	LOW	923,061	12392,41	22710,99
SHADE	LOW	923,624	12206,93	22396,91
SHADE	LOW	924,188	12376,34	22735,83
SHADE	LOW	924,752	12202,42	22405,42
SHADE	LOW	925,315	12380,65	22733,24
SHADE	LOW	925,879	12198,35	22407,84
SHADE	LOW	926,442	12348,27	22749,12
SHADE	LOW	927,006	12123,92	22442,41
SHADE	LOW	927,569	12233,39	22802,11
SHADE	LOW	928,133	11987,89	22506,14
SHADE	LOW	928,696	12101,42	22864,17
SHADE	LOW	929,259	11877,31	22558,43
SHADE	LOW	929,823	12011,8	22917,62
SHADE	LOW	930,386	11789,83	22622,93
SHADE	LOW	930,949	11919,74	22987,73
SHADE	LOW	931,512	11696,07	22681,96
SHADE	LOW	932,075	11829,72	23032,58
SHADE	LOW	932,638	11619,33	22720,73
SHADE	LOW	933,201	11774,07	23061,25
SHADE	LOW	933,764	11589,07	22736,12
SHADE	LOW	934,327	11716,46	22962,96
SHADE	LOW	934,89	11502,46	22538,64
SHADE	LOW	935,453	11540,31	22600,28
SHADE	LOW	936,015	11189,35	21936,92
SHADE	LOW	936,578	11180,67	21963,05
SHADE	LOW	937,141	11084,11	21750,17
SHADE	LOW	937,703	11503,66	22490,52
SHADE	LOW	938,266	11581,52	22596,69
SHADE	LOW	938,828	11852,1	23065,83
SHADE	LOW	939,391	11685,46	22730,76
SHADE	LOW	939,953	11849,53	23064,93
SHADE	LOW	940,516	11649,7	22727,25
SHADE	LOW	941,078	11767,17	22986,91
SHADE	LOW	941,64	11527,7	22548,88
SHADE	LOW	942,202	11585,8	22682,62
SHADE	LOW	942,765	11242,91	22045,31
SHADE	LOW	943,327	11294,27	22168,85
SHADE	LOW	943,889	11083,55	21771,28
SHADE	LOW	944,451	11305,03	22191,9
SHADE	LOW	945,013	11143,86	21880,59
SHADE	LOW	945,575	11306,33	22190,99
SHADE	LOW	946,137	11184,98	21946,31
SHADE	LOW	946,699	11445,74	22434,18
SHADE	LOW	947,26	11389,22	22310,31
SHADE	LOW	947,822	11597,14	22703,84
SHADE	LOW	948,384	11406,68	22342,85
SHADE	LOW	948,946	11611,63	22725,3
SHADE	LOW	949,507	11486,59	22479,61
SHADE	LOW	950,069	11743,48	22956,91
SHADE	LOW	950,63	11574,96	22636,51
SHADE	LOW	951,192	11732,01	22935,12
SHADE	LOW	951,753	11527,66	22554,18
SHADE	LOW	952,315	11706,61	22892,24
SHADE	LOW	952,876	11577,43	22636,51
SHADE	LOW	953,437	11803,79	23051,28
SHADE	LOW	953,999	11628,42	22718,42
SHADE	LOW	954,56	11794,88	23032,45
SHADE	LOW	955,121	11613,5	22694,96
SHADE	LOW	955,682	11812,99	23055,19
SHADE	LOW	956,243	11665,22	22748,44
SHADE	LOW	956,804	11861,51	23090,75
[truncated: 2,153 more rows]
