# Supplementary material for: Non‐reproducible signals of adaptation to elevation between open and understorey microhabitats in snapdragon plants
Source: J Evol Biol. 2021 Dec 20;35(2):322–32. doi: 10.1111/jeb.13973 (PMC9299861; doi:10.1111/jeb.13973)
Supplement: Supplementary file 2 — Supplementary Material [file JEB-35-322-s002.zip › R/utils.R]

## rescale
stars.pval <- function(p.value)
    {
        unclass(
            symnum(p.value, corr = FALSE, na = FALSE,
                   cutpoints = c(0, 0.001, 0.01, 0.05, 0.1, 1),
                   symbols = c("***", "**", "*", ".", "ns"))
            )
    }


rescale<-function(data, range=c(0.2, 4), minx, maxx ){
  x <- sqrt(data$SampleSize)
  p <- (x - sqrt(minx)) / (sqrt(maxx) - sqrt(minx))
  range[1] + p *(range[2] - range[1])
}


## Add an alpha value to a colour
add.alpha <- function(col, alpha=1){
  if(missing(col))
    stop("Please provide a vector of colours.")
  apply(sapply(col, col2rgb)/255, 2,
    function(x)
      rgb(x[1], x[2], x[3], alpha=alpha))
}
# Imported from Hmisc to save loading that package ‘wtd.mean’, ‘wtd.var’
# compute weighted means, and variances For full info see package
# ?Hmisc::wtd.mean

wtd.mean <- function(x, weights = NULL, normwt = "ignored", na.rm = TRUE) {
  if (!length(weights))
    return(mean(x, na.rm = na.rm))
  if (na.rm) {
    s <- !is.na(x + weights)
    x <- x[s]
    weights <- weights[s]
  }
  sum(weights * x)/sum(weights)
}

wtd.var <- function(x, weights = NULL, normwt = FALSE, na.rm = TRUE, method = c("unbiased",
  "ML")) {
  method <- match.arg(method)
  if (!length(weights)) {
    if (na.rm)
      x <- x[!is.na(x)]
    return(var(x))
  }
  if (na.rm) {
    s <- !is.na(x + weights)
    x <- x[s]
    weights <- weights[s]
  }
  if (normwt)
    weights <- weights * length(x)/sum(weights)
  if (method == "ML")
    return(as.numeric(stats::cov.wt(cbind(x), weights, method = "ML")$cov))
  sw <- sum(weights)
  xbar <- sum(weights * x)/sw
  sum(weights * ((x - xbar)^2))/(sw - (if (normwt)
    sum(weights^2)/sw else 1))
}

# Count records in data set behaves similarly to plyr::count
count <- function(data, var) {

  ret <- as.data.frame(table(data[[var]]))
  names(ret) <- c(var, "freq")
  ret
}

# Renames columns of data frame imported and modified from plyr::rename
rename <- function(data, replace, warn_missing = TRUE, warn_duplicated = TRUE) {

  from <- names(replace)
  to <- replace

  x <- names(data)
  if (length(from) != length(to)) {
    stop("`from` and `to` vectors are not the same length.")
  }
  if (!is.atomic(x)) {
    stop("`x` must be an atomic vector.")
  }

  mapidx <- match(x, from)
  mapidxNA <- is.na(mapidx)
  from_found <- sort(unique(mapidx))
  if (warn_missing && length(from_found) != length(from)) {
    message("The following `from` values were not present in `x`: ", paste(from[!(1:length(from) %in%
      from_found)], collapse = ", "))
  }
  x[!mapidxNA] <- to[mapidx[!mapidxNA]]

  names(data) <- x

  duplicated_names <- names(data)[duplicated(names(data))]
  if (warn_duplicated && (length(duplicated_names) > 0L)) {
    duplicated_names_message <- paste0("`", duplicated_names, "`", collapse = ", ")
    warning("The rename operation has created duplicates for the ", "following name(s): (",
      duplicated_names_message, ")", call. = FALSE)
  }
  data
}


# glmulti functions for extracting plot data

getCoef.glmulti <- function(glmObj, minImportance=0) {
  glm.coef <- as.data.frame(coef(glmObj))
  ## from coef: these are weights of model *coefficients*, NOT *model terms*...
  ## I think I want weights of model terms (variables, rather than levels of each factor)
  ## ggplot will order the bars by levels of the explanatory factor
  glm.coef$Term <- factor(row.names(glm.coef), levels=unique(row.names(glm.coef)))
  glm.order <- order(glm.coef$Importance, decreasing=TRUE)
  ## glm.coef$Term <- factor(glm.coef$Term, levels=levels(glm.coef$Term)[glm.order])
  ## Drop terms below the threshold
  glm.minImp <- which(glm.coef$Importance >= minImportance)
  glm.coef <- glm.coef[glm.minImp, ]
  ## facilitate confidence intervals on Estimates
  glm.coef$Emax <- glm.coef$Estimate + glm.coef[, "+/- (alpha=0.05)"]
  glm.coef$Emin <- glm.coef$Estimate - glm.coef[, "+/- (alpha=0.05)"]
  glm.coef
  ## Process coef table afterwards (text replacement, etc.)
}


importance.glmulti <- function(x) {
  ## collect importances (see plot.glmulti( type="s" )
  ww = exp(-(x@crits - x@crits[1])/2)
  ww = ww/sum(ww)
  clartou = function(x) {
    pieces <- sort(strsplit(x, ":")[[1]])
    if (length(pieces) > 1)
      paste(pieces[1], ":", pieces[2], sep = "")
    else x
  }
  tet = lapply(x@formulas, function(x) sapply(attr(delete.response(terms(x)),
                                                   "term.labels"), clartou))
  allt <- unique(unlist(tet))
  imp <- sapply(allt, function(x) sum(ww[sapply(tet, function(t) x %in% t)]))
  order.imp <- order(imp)
  glm.imp <- data.frame(Term=allt[order.imp], Importance=imp[order.imp], stringsAsFactors=F)
  glm.imp$Term <- factor(glm.imp$Term, levels=glm.imp$Term) # sorted levels?
  glm.imp
}

# functions
list_by_sym <- function(df) {
  split(df, df$SymArd)
}

list_by_fert <- function(df) {
  split(df, df$Fertilization)
}

simplefreq <- function (x,y=NULL,margin=1,html=NULL) {
  if (is.null(y)) {simplefreq.tab<-cbind(data.frame(addmargins(
    prop.table(table(x)))),
    data.frame(addmargins(table(x)))[2])
  colnames(simplefreq.tab)<-c(deparse(substitute(x)),"Percentage","Count")
  RESTABLE<-simplefreq.tab

  MINCHI2=NULL
  MINOR=NULL
  CHI2=NULL
  }
  if (!is.null(y)) {
    simplefreq.tab0<-table(x,y)
    simplefreq.chi<-chisq.test(simplefreq.tab0,
                               correct=FALSE)
    if (margin==1)
    {
      simplefreq.tab<-cbind(addmargins(prop.table(
        addmargins(simplefreq.tab0,1),1),2),
        rowSums(addmargins(simplefreq.tab0,1)))
      colnames(simplefreq.tab)<-c(colnames(simplefreq.tab0),"Total","Count")
      rownames(simplefreq.tab)<-c(rownames(simplefreq.tab0),"All")
    }
    if (margin==2)
    {
      simplefreq.tab<-rbind(addmargins(prop.table(
        addmargins(simplefreq.tab0,2),2),1),
        t(colSums(addmargins(simplefreq.tab0,2))))
      rownames(simplefreq.tab)<-c(rownames(simplefreq.tab0),"Total","Count")
      colnames(simplefreq.tab)<-c(colnames(simplefreq.tab0),"All")
    }
    RESTABLE<-simplefreq.tab
    CHI2<-simplefreq.chi

    WARNING1 <- "Mining chi-square : what would be the chi-square if we were analyzing a 2*2 table. "
    WARNING2 <- "Sign is used for over (+) or under(-) representation."

    MINCHI2<-sign(simplefreq.chi$observed-simplefreq.chi$expected)*
      (simplefreq.chi$observed-simplefreq.chi$expected)**2/
      simplefreq.chi$expected/
      ((1-prop.table(simplefreq.tab0)/prop.table(
        simplefreq.tab0,2))*
         (1-prop.table(simplefreq.tab0)/prop.table(
           simplefreq.tab0,1)))


    WARNING1 <- "Mining odds ratio : what would be the odds ratio if we were analyzing a 2*2 table. "
    n11<-simplefreq.tab0
    n12<-(n11/prop.table(n11,1))-n11
    n21<-(n11/prop.table(n11,2))-n11
    n22<-sum(n11)-n12-n21-n11
    MINOR<-(n11/n12/(n21/n22))
  }
  if (!is.null(html))
  {
    library(R2HTML)
    HTML(simplefreq.tab,html)
  }
  structure(list(simplefreq=RESTABLE,chi2=CHI2,
                 minor=MINOR,minnchi2=MINCHI2))
}


fun_List_Nsp <- function(z) {
  c(length(unique(z$PlantSp[z$SymArd == "AM"])),
    length(unique(z$PlantSp[z$SymArd == "EM"])),
    length(unique(z$PlantSp[z$SymArd == "frankia"])),
    length(unique(z$PlantSp[z$SymArd == "rhizobia"])),
    length(unique(z$PlantSp[z$SymArd == "Nfixer_unsp"])),
    length(unique(z$PlantSp[z$SymArd == "Clavi"])),
    length(unique(z$PlantSp[z$SymArd == "DSE"])),
    length(unique(z$PlantSp[z$SymArd == "endophyte_unsp"])),
    length(unique(z$PlantSp[z$SymArd == "ant-myrmecophytic"])),
    length(unique(z$PlantSp[z$SymArd == "ant-myrmecophilic"])))
}

fun_List_N <- function(z) {
  c(length((z$SGR.LnRR[z$SymArd == "AM"])),
    length((z$SGR.LnRR[z$SymArd == "EM"])),
    length((z$SGR.LnRR[z$SymArd == "frankia"])),
    length((z$SGR.LnRR[z$SymArd == "rhizobia"])),
    length((z$SGR.LnRR[z$SymArd == "Nfixer_unsp"])),
    length((z$SGR.LnRR[z$SymArd == "Clavi"])),
    length((z$SGR.LnRR[z$SymArd == "DSE"])),
    length((z$SGR.LnRR[z$SymArd == "endophyte_unsp"])),
    length((z$SGR.LnRR[z$SymArd == "ant-myrmecophytic"])),
    length((z$SGR.LnRR[z$SymArd == "ant-myrmecophilic"])))
  # length((z$SGR.RII[z$SymArd == "ant-hemipteran"]))
}

built_id_symbiosis <- function(SymData){

  SymData$ID <- as.numeric(SymData$ID)
  SymData <- SymData[order(SymData$ID, SymData$PlantSp, SymData$SymArd,
    SymData$SymAsp,SymData$Experiment, SymData$Herbivore,
    SymData$SymB, SymData$CDGradientType,
    SymData$CDGradientLevel, SymData$Fertilization,
    SymData$Stress, SymData$Exp, SymData$PopStrain),]

  for(f in c("ID", "NbPartners", "SymArd","SymAsp","PlantSp","Experiment","Herbivore",
    "SymB","CDGradientType","CDGradientLevel","Fertilization","OtherNut", "Stress",
    "PopStrain","Exp","Site")) {
    SymData[[f]] <- as.character(SymData[[f]])
  }

  SymData[SymData %in% c("", "NA"," ",NA, NaN)] <- NA
  SymData["id_symbiosis"] <- NA
  SymData$id_symbiosis[1] <- 1
  SymData$id_symbiosis <- as.numeric(SymData$id_symbiosis)

  for (i in 2:length(SymData$Idcorr)){
    conditions <- c(SymData$ID[i] == SymData$ID[i-1],
      SymData$NbPartners[i] == SymData$NbPartners[i-1],
      SymData$SymAsp[i] == SymData$SymAsp[i-1] ,
      SymData$PlantSp[i] == SymData$PlantSp[i-1] ,
      SymData$Experiment[i] == SymData$Experiment[i-1] ,
      SymData$Herbivore[i] == SymData$Herbivore[i-1] ,
      SymData$SymB[i] == SymData$SymB[i-1] ,
      SymData$CDGradientType[i] == SymData$CDGradientType[i-1] ,
      SymData$CDGradientLevel[i] == SymData$CDGradientLevel[i-1] ,
      SymData$Fertilization[i] == SymData$Fertilization[i-1] ,
      SymData$OtherNut[i] ==  SymData$OtherNut[i-1],
      SymData$Stress[i] == SymData$Stress[i-1] ,
      SymData$PopStrain[i] == SymData$PopStrain[i-1] ,
      SymData$Exp[i] == SymData$Exp[i-1] ,
      SymData$Site[i] == SymData$Site[i-1])

    if (all(na.omit(conditions), "TRUE")) {
      SymData$id_symbiosis[i] <- SymData$id_symbiosis[i-1]
    } else {SymData$id_symbiosis[i] <-
      as.numeric(SymData$id_symbiosis[i-1]) + 1}

  }
  SymData
}

## ----- Comparison of distribution -------

kilmogorov.test2 <- function(SA, SAs, symbiosis) {
  all <- ks.test(SAs[[symbiosis]]$SGR.RII, SA$SGR.RII)
  AM <- ks.test(SAs[[symbiosis]]$SGR.RII, SAs[["AM"]]$SGR.RII)
  EM <- ks.test(SAs[[symbiosis]]$SGR.RII, SAs[["EM"]]$SGR.RII)
  rhizobia <- ks.test(SAs[[symbiosis]]$SGR.RII, SAs[["rhizobia"]]$SGR.RII)
  frankia <- ks.test(SAs[[symbiosis]]$SGR.RII, SAs[["frankia"]]$SGR.RII)
  clavi <- ks.test(SAs[[symbiosis]]$SGR.RII, SAs[["Clavi"]]$SGR.RII)
  DSE <- ks.test(SAs[[symbiosis]]$SGR.RII, SAs[["DSE"]]$SGR.RII)
  myrmecophytic <- ks.test(SAs[[symbiosis]]$SGR.RII, SAs[["ant-myrmecophytic"]]$SGR.RII)
  myrmecophylic <- ks.test(SAs[[symbiosis]]$SGR.RII, SAs[["ant-myrmecophilic"]]$SGR.RII)
  l <- list("ALL"=all$p.value, "AM"= AM$p.value, "EM"=EM$p.value, "rhizo"=rhizobia$p.value, "frank" = frankia$p.value, "clavi"=clavi$p.value, "DSE"=DSE$p.value, "myrmecophytic"=myrmecophytic$p.value, "myrmecophylic"=myrmecophylic$p.value)
  l
}

KS.test.boot <- function(SAs, symbiosis1, symbiosis2) {
  test <- ks.boot(SAs[[symbiosis1]]$SGR.RII, SAs[[symbiosis2]]$SGR.RII)
  # test$ks.boot.pvalue
  round(test$ks.boot.pvalue, 3)
}

skewness2 <- function(SA, symbiosis){
  if (symbiosis !="all"){SA <- subset(SA, SA$SymArd==symbiosis)}
  meanx <- mean(rep(SA$SGR.RII, times=SA$SampleSize))
  medx <-median(rep(SA$SGR.RII, times=SA$SampleSize))
  sdx <- sd(rep(SA$SGR.RII, times=SA$SampleSize))
  sk <- (3*(meanx-medx)/sdx)
  round(sk,2)
}

kurtosis_skewness <- function(SA.g.s, symbiosis = "AM"){
  if (symbiosis !="all"){SA.g.s <- subset(SA.g.s, SA.g.s$SymArd==symbiosis)}
  SGR <- rep(SA.g.s$SGR.RII, times=SA.g.s$SampleSize)
  Skew <- round(skewness(SGR, na.rm=TRUE),2)
  Kur <- round(kurtosis(SGR, na.rm=TRUE),2)
  l <- list(kurtosis= Kur, Skewness = Skew)
  l
}


interquartile_range <-  function(SA, symbiosis){
  q25 <- round(quantile(rep(SA$SGR.RII[SA$SymArd==symbiosis], times=SA$SampleSize[SA$SymArd==symbiosis]), 0.2465),2)
  q75 <- round(quantile(rep(SA$SGR.RII[SA$SymArd==symbiosis], times=SA$SampleSize[SA$SymArd==symbiosis]), 1- 0.2465),2)
  i <- q75-q25
  l <- round(i, 2)
  p <- list(q25=q25, q75=q75, l=l)
  p
}


lmer.glmulti <- function(formula, data, random=""){
  lmer(paste(deparse(formula),random),data=data,REML=F, weights=(1/v.LnRR))}


#fun_fsn <- function(data, symbiosis){
#  x <- data[[symbiosis]]
#  a <- fsn(SGR.LnRR ,1/v.LnRR, data = x[!is.na(x$SGR.LnRR) & !is.na(x$v.LnRR), ], type = "Rosenthal", alpha = 0.05, digits = 4)
#  a
#}

table_fit <- function(SA.sp.g.s_l, trait,  symbiosis){
  data1 <- SA.sp.g.s_l

  for(f in c("SLA","LMA","WD","SM","CN","NP","Pmass","Nmass","leaf.lifespan","RR.GRN")) {
      data1[[f]] <- as.numeric(data1[[f]])
  }

  data1["logSM"] <- log(as.numeric(data1$SM))
  data1["logSLA"] <- log(as.numeric(data1$SLA))
  data1["logLMA"] <- log(as.numeric(data1$LMA))

  # Selection of symbioses for which N> 10 sp for the trait selected
  nt <- c("AM","EM","rhizobia","DSE","Clavi")
  list_l <- NA

  for (i in seq_along(nt)){
    x <- data1[, c( "SymArd", "SGR.LnRR", "PlantSp", trait)]
    x <- na.omit(x)
    N <- length(unique(x$PlantSp[x$SymArd == nt[i]]))
    if(N >10){list_l[i] <- nt[i]}
  }

  list_s <- na.omit(list_l)

  ### -- Supress data for which N<10
  data1.2 <- data1[which(data1$SymArd %in% list_l),]
  data1.2 <- subset(data1.2, !is.na(data1.2[trait]))
  data1.2["trait"] <- scale(data1.2[trait], FALSE, TRUE)

  table_l <- fit_model(data1.2, symbiosis= symbiosis)
  table_l
}


func_median <- function(Trait){
  SLA <- unique(SA.g.s$SLA)
mSLA <- round((median(Trait$SLA, na.rm=TRUE)), 2)
mNmass <- round(median(Trait$Nmass, na.rm=TRUE), 2)
mSM <- round(median(Trait$SM, na.rm=TRUE), 2)

l <- list(SLA = mSLA, Nmass = mNmass, SM = mSM )
l
}

###--- functions to measure the risk and contingency table

perc_negative <- function(SA.g.s, symbiosis = "AM"){
  data <- subset(SA.g.s, SA.g.s$SymArd == symbiosis)
  dataN <- subset(data, data$SGR.RII < 0)
  data0 <- subset(data, data$SGR.RII == 0)

  n <- length(dataN$SGR.RII)
  z <- length(data0$SGR.RII)
  m <- length(data$SGR.RII)

  nz<- n+z

  t <- round(((n/m) *100), 0)
  min_v <- round(min(data$SGR.RII), 2)
  max_v <- round(max(data$SGR.RII), 2)
  z <- list(percentage=t, min_value=min_v, max_value=max_v, nb_negative = n, nb_0 =z, nb_tot= m )
  z
}


table_contingency <- function(SA.g.s, symbiosis =c("AM", "EM", "rhizobia", 
                              "frankia", "Clavi", "DSE", "ant-myrmecophytic", "ant-myrmecophilic")) {

  list_l <- symbiosis
  data <- SA.g.s[which(SA.g.s$SymArd %in% list_l),]

  data2 <- ddply(data, "SymArd", summarise,
    nb_total = length(SGR.RII),
    nb_negative = length(SGR.RII[SGR.RII< 0]),
    percentage = round(((nb_negative/nb_total) *100), 0))

 
  #class(data2$nb_total) <- numeric
  #class(data2$nb_negative) <- numeric
  #class(data2$percentage) <- numeric

  data2
}


### --- Function Callr
### --- from traitecoevo/callr

callr <- function(filename_in, filename_out=NULL,
                  backup=FALSE, prettify=TRUE, auto_unbox=TRUE,
                  strict=FALSE) {
  if (is.null(filename_out)) {
    filename_out <- filename_in
  }
  dat <- read_callr_json(filename_in, strict)
  load_source_files(dat$sources, .GlobalEnv, packages=dat$packages)
  call <- json_call(dat)
  value <- eval(call, .GlobalEnv)
  dat$dat$value <- value
  json <- jsonlite::toJSON(dat$dat, auto_unbox=auto_unbox)
  if (prettify) {
    json <- jsonlite::prettify(json)
  }
  if (backup && filename_in == filename_out) {
    backup(filename_in)
  }
  writeLines(json, filename_out)
  invisible(value)
}

##' Installs the "callr" script in the directory \code{path}
##' @title Install callr script
##' @param path Directory to install the script
##' @export
install_callr <- function(path) {
  code <- c("#!/usr/local/bin/env Rscript", "library(methods)", "callr:::main()")
  dest <- file.path(path, "callr")
  writeLines(code, dest)
  Sys.chmod(dest, "0755")
}

main <- function(args=commandArgs(TRUE)) {
  opts <- parse_opts(args)
  callr(opts$filename,
        opts$outfile,
        backup     =  opts$backup,
        prettify   = !opts$ugly,
        auto_unbox = !opts$vectors)
}

##' @importFrom docopt docopt
parse_opts <- function(args) {
  oo <- options(warnPartialMatchArgs=FALSE)
  if (isTRUE(oo$warnPartialMatchArgs)) {
    on.exit(options(oo))
  }
  "Usage:
  callr [options] <filename> [<outfile>]
Options:
  -h --help      Show this screen.
  -b --backup    Make a backup of filename if outfile is same as filename?
  -u --ugly      Don't prettify json output
  -s --strict    Warn about extra fields
  -v --vectors   Don't auto unbox vectors to scalars" -> doc

  docopt::docopt(doc, args)
}

##' @importFrom jsonlite fromJSON
read_callr_json <- function(filename, strict) {
  ## This disables warning about the last line:
  dat <- jsonlite::fromJSON(readLines(filename, warn=FALSE),
                            simplifyVector=TRUE,
                            simplifyMatrix=FALSE,
                            simplifyDataFrame=FALSE)

  if (strict) {
    valid <- c("function", "args", "packages", "sources", "value")
    extra <- setdiff(names(dat), valid)
    if (length(extra) > 0L) {
      warning(sprintf("Unknown fields in %s: %s",
                      filename, paste(extra, collapse=", ")))
    }
  }

  list("function"=read_callr_function(dat[["function"]]),
       args=read_callr_args(dat[["args"]]),
       packages=read_callr_packages(dat[["packages"]]),
       sources=read_callr_sources(dat[["sources"]]),
       dat=dat)
}

read_callr_function <- function(fun) {
  if (is.null(fun)) {
    stop("Expected a function")
  }
  if (length(fun) != 1L) {
    stop("function must be scalar")
  }
  if (grepl("::", fun, fixed=TRUE)) {
    fun2 <- strsplit(fun, "::", fixed=TRUE)[[1]]
    if (length(fun2) != 2L) {
      stop("Not a namespace-qualified variable")
    }
    call("::", as.name(fun2[[1]]), as.name(fun2[[2]]))
  } else {
    as.name(fun)
  }
}

read_callr_args <- function(args) {
  if (!is.null(args)) {
    name <- lapply(args, "[[", "name")
    msg <- vapply(name, is.null, logical(1))
    if (all(msg)) {
      name <- NULL
    } else {
      name[msg] <- ""
      name <- as.character(name)
    }
    args <- setNames(lapply(args, "[[", "value"), name)
  }
  args
}

read_callr_packages <- function(packages) {
  if (!is.null(packages)) {
    if (!is.character(packages)) {
      stop("packages must be a character vector")
    }
  }
  packages
}

read_callr_sources <- function(sources) {
  if (!is.null(sources)) {
    if (!is.character(sources)) {
      stop("sources must be a character vector")
    }
    ok <- file.exists(sources)
    if (!all(ok)) {
      stop("Source files do not exist: ",
           paste(sources[!ok], collapse=", "))
    }
  }
  sources
}

backup <- function(filename, verbose=FALSE, move=FALSE) {
  if (file.exists(filename)) {
    pat <- sprintf("%s\\.([0-9]+)", basename(filename))
    found <- dir(dirname(filename), pattern=pat)
    if (length(found) > 0) {
      n <- max(as.integer(sub(pat, "\\1", found))) + 1
    } else {
      n <- 1
    }
    dest <- sprintf("%s.%d", filename, n)
    if (verbose) {
      action <- if (move) "Moving" else "Copying"
      message(sprintf("%s %s -> %s", action, filename, basename(dest)))
    }
    if (move) {
      file.rename(filename, dest)
    } else {
      file.copy(filename, dest)
    }
  }
}

json_call <- function(dat=read_callr_json(filename, FALSE), filename=NULL) {
  as.call(c(dat[["function"]], dat[["args"]]))
}

## Minimal version of this thing, until I can factor out the
## 'environment' code properly, probably into installr.
load_source_files <- function(source_files, envir=.GlobalEnv,
                              packages=character(0), ...) {
  do_source <- function(file, envir, ...) {
    catch_source <- function(e) {
      stop(sprintf("while sourcing %s:\n%s", file, e$message),
           call.=FALSE)
    }
    tryCatch(sys.source(file, envir, ...),
             error=catch_source)
  }
  for (p in packages) {
    suppressMessages(library(p, character.only=TRUE, quietly=TRUE))
  }
  for (file in source_files) {
    do_source(file, envir, ...)
  }
  invisible(envir)
}

# ajout d'étoiles pour ls significativite

# fonction pour tester l'overdispersion des données de glmm, formule proposée par Ben Bolker
overdisp_fun <- function(model){
  rdf <- df.residual(model)
  rp <- residuals(model, type= "pearson")
  Pearson.chisq <- sum(rp^2)
  prat <- Pearson.chisq/rdf
  pval<- pchisq(Pearson.chisq, df=rdf, lower.tail= FALSE)
  c(chisq = Pearson.chisq, ratio= prat, rdf= rdf, p=pval)
} # si p.value < 0.05 on conclu à la presence d'une surdispersion/
