# Supplementary material for: Non‐reproducible signals of adaptation to elevation between open and understorey microhabitats in snapdragon plants
Source: J Evol Biol. 2021 Dec 20;35(2):322–32. doi: 10.1111/jeb.13973 (PMC9299861; doi:10.1111/jeb.13973)
Supplement: Supplementary file 2 — Supplementary Material [file JEB-35-322-s002.zip › R/figures.R]

## Figures Main Text 
figure_2_3 <- function(DataMeanSub, CleanData, couleur= "pink"){
   

	Data <- subset(DataMeanSub, DataMeanSub$COLOR == couleur)

   	# code plots by trait
	plot_GR <- function(Data, title= "", xtitle="Elevation of the gardens", ytitle="Germination rate (%)"){

	 ggplot(Data, aes(x = ALT.TRANS, 
	                        y = prop.germ, 
	                        group= ALT.ORIGIN,
	                        colour = factor(ALT.ORIGIN),
	                        shape = factor (ALT.ORIGIN)))+
	  geom_errorbar(aes(ymin= upper.CI, ymax= lower.CI), width=.05)+
	  ylim(0, 45)+
	  geom_line(alpha = 0.8) +
	  geom_point(alpha = 0.7,
	             size = 1.5) + 
	  scale_colour_manual(name= "Elevation of origin", labels= c("HIGH", "LOW"), values= c( "blue", "darkorange"))+
	  scale_shape_manual(name= "Elevation of origin", labels= c("HIGH", "LOW"), values= c( 17, 19))+
	  ggtitle (title)+
	  xlab(xtitle)+ # for the x axis label
	  ylab(ytitle)+
	  theme_bw()+
	  theme(text = element_text(size = 9, colour = "black"),
	        title = element_text(size = 9, hjust = 0),
	        axis.line= element_line (colour = "black"),
	        axis.title = element_text(size = 9, hjust = 0.5),
	        axis.text = element_text(size = 8),
	        axis.text.x = element_text (colour= c("blue", "darkorange")),
	        axis.text.y = element_text (colour= "black"),
	  		panel.grid.major = element_blank(), 
	  		panel.grid.minor = element_blank(),
	  		panel.border = element_blank(), 
	        panel.background = element_blank(),
	        legend.position="top")
	  }

	plot_TTG <- function(Data, title= "", xtitle="Elevation of the gardens", ytitle="Time to germination (days)"){		

	 ggplot(Data, aes(x = ALT.TRANS, 
	                        y = mean_TTG, 
	                        group= ALT.ORIGIN,
	                        colour = factor(ALT.ORIGIN),
	                        shape = factor (ALT.ORIGIN)))+
	  geom_errorbar(aes(ymin= lower_CI_TTG, ymax= upper_CI_TTG), width=.05)+
	  ylim(10, 40)+
	  geom_line(alpha = 0.8) + 
	  geom_point(alpha = 0.7,
	             size = 1.5) + 
	  scale_colour_manual(name= "Elevation of origin", labels= c("HIGH", "LOW"), values= c( "blue", "darkorange"))+
	  scale_shape_manual(name= "Elevation of origin", labels= c("HIGH", "LOW"), values= c( 17, 19))+
	  ggtitle (title)+
	  xlab(xtitle)+ # for the x axis label
	  ylab(ytitle)+
	  theme_bw()+
	  theme(text = element_text(size = 9, colour = "black"),
	        title = element_text(size = 9, hjust = 0),
	        axis.line= element_line (colour = "black"),
	        axis.title = element_text(size = 9, hjust = 0.5),
	        axis.text = element_text(size = 8),
	        axis.text.x = element_text (colour= c("blue", "darkorange")),
	  		panel.grid.major = element_blank(), 
	  		panel.grid.minor = element_blank(),
	  		panel.border = element_blank(), 
	        panel.background = element_blank())
	  }

	
	# Data extraction
	my_data_Light<- subset(Data, Data$TREAT == "LIGHT")
	my_data_Shade<- subset(Data, Data$TREAT == "SHADE")

   # Pairwise comparisons

	CleanDatasub <- subset(CleanData, CleanData$COLOR == couleur)

	wilcox_GR <- build_table_wilcox(CleanDatasub, trait= "GERM")
	wilcox_TTG <- build_table_wilcox(CleanDatasub, trait= "TTG")

	wilcox_GR_L <- subset(wilcox_GR , wilcox_GR$treat == "LIGHT")
	wilcox_GR_S <- subset(wilcox_GR, wilcox_GR$treat == "SHADE")

	wilcox_TTG_L <- subset(wilcox_TTG , wilcox_TTG$treat == "LIGHT")
	wilcox_TTG_S <- subset(wilcox_TTG, wilcox_TTG$treat == "SHADE")


	# Plots
	decalage_x <- 0.1
	decalage_y <- 6

	if (couleur== "yellow"){

		P1 <-plot_GR(Data= my_data_Light, title= "(a) Light", xtitle="") +
		  annotate("text", x = 1 - decalage_x, hjust= 1, y = (sum(my_data_Light$prop.germ[my_data_Light$TRANS_ORI == "HL"], my_data_Light$prop.germ[my_data_Light$TRANS_ORI == "HH"])/2), size = 3.5,  label = paste0(wilcox_GR_L$significativite[wilcox_GR_L$position_in_fig== 1]), color= "black") + #position 1 mean LHL vs LHH
		  annotate("text", x = 2 + decalage_x, hjust= 0, y = (sum(my_data_Light$prop.germ[my_data_Light$TRANS_ORI == "LL"], my_data_Light$prop.germ[my_data_Light$TRANS_ORI == "LH"])/2), size = 3.5,  label = paste0(wilcox_GR_L$significativite[wilcox_GR_L$position_in_fig== 2]), color= "black") + #position 2 mean LLL vs LLH
		  annotate("text", x = 1.5 , y = (sum(my_data_Light$prop.germ[my_data_Light$TRANS_ORI == "HL"], my_data_Light$prop.germ[my_data_Light$TRANS_ORI == "LL"])/2)- decalage_y, vjust= 1, size = 3.5,  label = paste0(wilcox_GR_L$significativite[wilcox_GR_L$position_in_fig== 3]), color= c("darkorange")) + #position 1 mean LHL vs LHH
		  annotate("text", x = 1.5, y = (sum(my_data_Light$prop.germ[my_data_Light$TRANS_ORI == "HH"], my_data_Light$prop.germ[my_data_Light$TRANS_ORI == "LH"])/2)+ decalage_y, vjust= 0, size = 3.5,  label = paste0(wilcox_GR_L$significativite[wilcox_GR_L$position_in_fig== 4]), color= c("blue")) #position 1 mean LHL vs LHH

		P2 <-plot_GR(Data= my_data_Shade, title= "(b) Shade", xtitle="",ytitle="") + theme(legend.position="none")+
		  annotate("text", x = 1 - decalage_x, hjust= 1, y = (sum(my_data_Shade$prop.germ[my_data_Shade$TRANS_ORI == "HL"], my_data_Shade$prop.germ[my_data_Shade$TRANS_ORI == "HH"])/2), size = 3.5,  label = paste0(wilcox_GR_S$significativite[wilcox_GR_S$position_in_fig== 1]), color= "black") + #position 1 mean LHL vs LHH
		  annotate("text", x = 2 + decalage_x, hjust= 0, y = (sum(my_data_Shade$prop.germ[my_data_Shade$TRANS_ORI == "LL"], my_data_Shade$prop.germ[my_data_Shade$TRANS_ORI == "LH"])/2), size = 3.5,  label = paste0(wilcox_GR_S$significativite[wilcox_GR_S$position_in_fig== 2]), color= "black") + #position 2 mean LLL vs LLH
		  annotate("text", x = 1.5 , y = (sum(my_data_Shade$prop.germ[my_data_Shade$TRANS_ORI == "HL"], my_data_Shade$prop.germ[my_data_Shade$TRANS_ORI == "LL"])/2)+ decalage_y, vjust= 1, size = 3.5,  label = paste0(wilcox_GR_S$significativite[wilcox_GR_S$position_in_fig== 3]), color= c("darkorange")) + #position 1 mean LHL vs LHH
		  annotate("text", x = 1.5, y = (sum(my_data_Shade$prop.germ[my_data_Shade$TRANS_ORI == "HH"], my_data_Shade$prop.germ[my_data_Shade$TRANS_ORI == "LH"])/2)- decalage_y, vjust= 0, size = 3.5,  label = paste0(wilcox_GR_S$significativite[wilcox_GR_S$position_in_fig== 4]), color= c("blue")) #position 1 mean LHL vs LHH

		decalage_x <- 0.1
		decalage_y <- 4

		P3 <-plot_TTG(Data= my_data_Light, title= "(c) Light") + theme(legend.position="none") +
		  annotate("text", x = 1 - decalage_x, hjust= 1, y = (sum(my_data_Light$mean_TTG[my_data_Light$TRANS_ORI == "HL"], my_data_Light$mean_TTG[my_data_Light$TRANS_ORI == "HH"])/2), size = 3.5,  label = paste0(wilcox_TTG_L$significativite[wilcox_TTG_L$position_in_fig== 1]), color= "black") + #position 1 mean LHL vs LHH
		  annotate("text", x = 2 + decalage_x, hjust= 0, y = (sum(my_data_Light$mean_TTG[my_data_Light$TRANS_ORI == "LL"], my_data_Light$mean_TTG[my_data_Light$TRANS_ORI == "LH"])/2), size = 3.5,  label = paste0(wilcox_TTG_L$significativite[wilcox_TTG_L$position_in_fig== 2]), color= "black") + #position 2 mean LLL vs LLH
		  annotate("text", x = 1.5 , y = (sum(my_data_Light$mean_TTG[my_data_Light$TRANS_ORI == "HL"], my_data_Light$mean_TTG[my_data_Light$TRANS_ORI == "LL"])/2)- decalage_y, vjust= 1, size = 3.5,  label = paste0(wilcox_TTG_L$significativite[wilcox_TTG_L$position_in_fig== 3]), color= c("darkorange")) + #position 1 mean LHL vs LHH
		  annotate("text", x = 1.5, y = (sum(my_data_Light$mean_TTG[my_data_Light$TRANS_ORI == "HH"], my_data_Light$mean_TTG[my_data_Light$TRANS_ORI == "LH"])/2)+ decalage_y, vjust= 0, size = 3.5,  label = paste0(wilcox_TTG_L$significativite[wilcox_TTG_L$position_in_fig== 4]), color= c("blue")) #position 1 mean LHL vs LHH


		P4 <-plot_TTG(Data= my_data_Shade, title= "(d) Shade", ytitle="") + theme(legend.position="none")+
		  annotate("text", x = 1 - decalage_x, hjust= 1, y = (sum(my_data_Shade$mean_TTG[my_data_Shade$TRANS_ORI == "HL"], my_data_Shade$mean_TTG[my_data_Shade$TRANS_ORI == "HH"])/2), size = 3.5,  label = paste0(wilcox_TTG_S$significativite[wilcox_TTG_S$position_in_fig== 1]), color= "black") + #position 1 mean LHL vs LHH
		  annotate("text", x = 2 + decalage_x, hjust= 0, y = (sum(my_data_Shade$mean_TTG[my_data_Shade$TRANS_ORI == "LL"], my_data_Shade$mean_TTG[my_data_Shade$TRANS_ORI == "LH"])/2), size = 3.5,  label = paste0(wilcox_TTG_S$significativite[wilcox_TTG_S$position_in_fig== 2]), color= "black") + #position 2 mean LLL vs LLH
		  annotate("text", x = 1.5 , y = (sum(my_data_Shade$mean_TTG[my_data_Shade$TRANS_ORI == "HL"], my_data_Shade$mean_TTG[my_data_Shade$TRANS_ORI == "LL"])/2)+ decalage_y, vjust= 1, size = 3.5,  label = paste0(wilcox_TTG_S$significativite[wilcox_TTG_S$position_in_fig== 3]), color= c("darkorange")) + #position 1 mean LHL vs LHH
		  annotate("text", x = 1.5, y = (sum(my_data_Shade$mean_TTG[my_data_Shade$TRANS_ORI == "HH"], my_data_Shade$mean_TTG[my_data_Shade$TRANS_ORI == "LH"])/2)- decalage_y, vjust= 0, size = 3.5,  label = paste0(wilcox_TTG_S$significativite[wilcox_TTG_S$position_in_fig== 4]), color= c("blue")) #position 1 mean LHL vs LHH
		}


	if (couleur== "pink"){

		P1 <-plot_GR(Data= my_data_Light, title= "(a) Light", xtitle="") +
		  annotate("text", x = 1 - decalage_x, hjust= 1, y = (sum(my_data_Light$prop.germ[my_data_Light$TRANS_ORI == "HL"], my_data_Light$prop.germ[my_data_Light$TRANS_ORI == "HH"])/2), size = 3.5,  label = paste0(wilcox_GR_L$significativite[wilcox_GR_L$position_in_fig== 1]), color= "black") + #position 1 mean LHL vs LHH
		  annotate("text", x = 2 + decalage_x, hjust= 0, y = (sum(my_data_Light$prop.germ[my_data_Light$TRANS_ORI == "LL"], my_data_Light$prop.germ[my_data_Light$TRANS_ORI == "LH"])/2), size = 3.5,  label = paste0(wilcox_GR_L$significativite[wilcox_GR_L$position_in_fig== 2]), color= "black") + #position 2 mean LLL vs LLH
		  annotate("text", x = 1.5 , y = (sum(my_data_Light$prop.germ[my_data_Light$TRANS_ORI == "HL"], my_data_Light$prop.germ[my_data_Light$TRANS_ORI == "LL"])/2)- decalage_y, vjust= 1, size = 3.5,  label = paste0(wilcox_GR_L$significativite[wilcox_GR_L$position_in_fig== 3]), color= c("blue")) + #position 1 mean LHL vs LHH
		  annotate("text", x = 1.5, y = (sum(my_data_Light$prop.germ[my_data_Light$TRANS_ORI == "HH"], my_data_Light$prop.germ[my_data_Light$TRANS_ORI == "LH"])/2)+ decalage_y, vjust= 0, size = 3.5,  label = paste0(wilcox_GR_L$significativite[wilcox_GR_L$position_in_fig== 4]), color= c("darkorange")) #position 1 mean LHL vs LHH

		P2 <-plot_GR(Data= my_data_Shade, title= "(b) Shade", xtitle="",ytitle="") + theme(legend.position="none")+
		  annotate("text", x = 1 - decalage_x, hjust= 1, y = (sum(my_data_Shade$prop.germ[my_data_Shade$TRANS_ORI == "HL"], my_data_Shade$prop.germ[my_data_Shade$TRANS_ORI == "HH"])/2), size = 3.5,  label = paste0(wilcox_GR_S$significativite[wilcox_GR_S$position_in_fig== 1]), color= "black") + #position 1 mean LHL vs LHH
		  annotate("text", x = 2 + decalage_x, hjust= 0, y = (sum(my_data_Shade$prop.germ[my_data_Shade$TRANS_ORI == "LL"], my_data_Shade$prop.germ[my_data_Shade$TRANS_ORI == "LH"])/2), size = 3.5,  label = paste0(wilcox_GR_S$significativite[wilcox_GR_S$position_in_fig== 2]), color= "black") + #position 2 mean LLL vs LLH
		  annotate("text", x = 1.5 , y = (sum(my_data_Shade$prop.germ[my_data_Shade$TRANS_ORI == "HL"], my_data_Shade$prop.germ[my_data_Shade$TRANS_ORI == "LL"])/2)+ decalage_y, vjust= 1, size = 3.5,  label = paste0(wilcox_GR_S$significativite[wilcox_GR_S$position_in_fig== 3]), color= c("darkorange")) + #position 1 mean LHL vs LHH
		  annotate("text", x = 1.5, y = (sum(my_data_Shade$prop.germ[my_data_Shade$TRANS_ORI == "HH"], my_data_Shade$prop.germ[my_data_Shade$TRANS_ORI == "LH"])/2)- decalage_y, vjust= 0, size = 3.5,  label = paste0(wilcox_GR_S$significativite[wilcox_GR_S$position_in_fig== 4]), color= c("blue")) #position 1 mean LHL vs LHH

		decalage_x <- 0.1
		decalage_y <- 4

		P3 <-plot_TTG(Data= my_data_Light, title= "(c) Light") + theme(legend.position="none") +
		  annotate("text", x = 1 - decalage_x, hjust= 1, y = (sum(my_data_Light$mean_TTG[my_data_Light$TRANS_ORI == "HL"], my_data_Light$mean_TTG[my_data_Light$TRANS_ORI == "HH"])/2), size = 3.5,  label = paste0(wilcox_TTG_L$significativite[wilcox_TTG_L$position_in_fig== 1]), color= "black") + #position 1 mean LHL vs LHH
		  annotate("text", x = 2 + decalage_x, hjust= 0, y = (sum(my_data_Light$mean_TTG[my_data_Light$TRANS_ORI == "LL"], my_data_Light$mean_TTG[my_data_Light$TRANS_ORI == "LH"])/2), size = 3.5,  label = paste0(wilcox_TTG_L$significativite[wilcox_TTG_L$position_in_fig== 2]), color= "black") + #position 2 mean LLL vs LLH
		  annotate("text", x = 1.5 , y = (sum(my_data_Light$mean_TTG[my_data_Light$TRANS_ORI == "HL"], my_data_Light$mean_TTG[my_data_Light$TRANS_ORI == "LL"])/2)- decalage_y, vjust= 1, size = 3.5,  label = paste0(wilcox_TTG_L$significativite[wilcox_TTG_L$position_in_fig== 3]), color= c("blue")) + #position 1 mean LHL vs LHH
		  annotate("text", x = 1.5, y = (sum(my_data_Light$mean_TTG[my_data_Light$TRANS_ORI == "HH"], my_data_Light$mean_TTG[my_data_Light$TRANS_ORI == "LH"])/2)+ decalage_y, vjust= 0, size = 3.5,  label = paste0(wilcox_TTG_L$significativite[wilcox_TTG_L$position_in_fig== 4]), color= c("darkorange")) #position 1 mean LHL vs LHH


		P4 <-plot_TTG(Data= my_data_Shade, title= "(d) Shade", ytitle="") + theme(legend.position="none")+
		  annotate("text", x = 1 - decalage_x, hjust= 1, y = (sum(my_data_Shade$mean_TTG[my_data_Shade$TRANS_ORI == "HL"], my_data_Shade$mean_TTG[my_data_Shade$TRANS_ORI == "HH"])/2), size = 3.5,  label = paste0(wilcox_TTG_S$significativite[wilcox_TTG_S$position_in_fig== 1]), color= "black") + #position 1 mean LHL vs LHH
		  annotate("text", x = 2 + decalage_x, hjust= 0, y = (sum(my_data_Shade$mean_TTG[my_data_Shade$TRANS_ORI == "LL"], my_data_Shade$mean_TTG[my_data_Shade$TRANS_ORI == "LH"])/2), size = 3.5,  label = paste0(wilcox_TTG_S$significativite[wilcox_TTG_S$position_in_fig== 2]), color= "black") + #position 2 mean LLL vs LLH
		  annotate("text", x = 1.5 , y = (sum(my_data_Shade$mean_TTG[my_data_Shade$TRANS_ORI == "HL"], my_data_Shade$mean_TTG[my_data_Shade$TRANS_ORI == "LL"])/2)+ decalage_y, vjust= 1, size = 3.5,  label = paste0(wilcox_TTG_S$significativite[wilcox_TTG_S$position_in_fig== 3]), color= c("blue")) + #position 1 mean LHL vs LHH
		  annotate("text", x = 1.5, y = (sum(my_data_Shade$mean_TTG[my_data_Shade$TRANS_ORI == "HH"], my_data_Shade$mean_TTG[my_data_Shade$TRANS_ORI == "LH"])/2)- decalage_y, vjust= 0, size = 3.5,  label = paste0(wilcox_TTG_S$significativite[wilcox_TTG_S$position_in_fig== 4]), color= c("darkorange")) #position 1 mean LHL vs LHH
	}


	get_legend<-function(myggplot){
	  tmp <- ggplot_gtable(ggplot_build(myggplot))
	  leg <- which(sapply(tmp$grobs, function(x) x$name) == "guide-box")
	  legend <- tmp$grobs[[leg]]
	  return(legend)
	}

	legend <- get_legend(P1)
	P1 <- P1 + theme(legend.position="none")
	#t_L<- textGrob("Light condition")
	#t_S<- textGrob("Shade condition")

	lay <- rbind(c(1,1),
	             c(2,3),
	             c(4,5))
	plot <- grid.arrange(grobs = list(legend, P1, P2, P3, P4), layout_matrix = lay, widths=c(2.3, 2.3), heights= c(0.3, 2.5,2.5))
	
	plot	
}

figure_2<- function(DataMeanSub, CleanData){
   
  	# code plots by trait
	plot_GR <- function(Data, title= "", xtitle="Elevation of the gardens", ytitle="Germination rate (%)"){

	 ggplot(Data, aes(x = ALT.TRANS, 
	                        y = prop.germ, 
	                        group= ALT.ORIGIN,
	                        colour = factor(ALT.ORIGIN),
	                        shape = factor (ALT.ORIGIN)))+
	  geom_errorbar(aes(ymin= upper.CI, ymax= lower.CI), width=.05)+
	  ylim(0, 45)+
	  geom_line(alpha = 0.8) +
	  geom_point(alpha = 0.7,
	             size = 1.5) + 
	  scale_colour_manual(name= "Elevation of origin", labels= c("HIGH", "LOW"), values= c( "blue", "darkorange"))+
	  scale_shape_manual(name= "Elevation of origin", labels= c("HIGH", "LOW"), values= c( 17, 19))+
	  ggtitle (title)+
	  xlab(xtitle)+ # for the x axis label
	  ylab(ytitle)+
	  theme_bw()+
	  theme(text = element_text(size = 9, colour = "black"),
	        title = element_text(size = 9, hjust = 0),
	        axis.line= element_line (colour = "black"),
	        axis.title = element_text(size = 9, hjust = 0.5),
	        axis.text = element_text(size = 8),
	        axis.text.x = element_text (colour= c("blue", "darkorange")),
	        axis.text.y = element_text (colour= "black"),
	  		panel.grid.major = element_blank(), 
	  		panel.grid.minor = element_blank(),
	  		panel.border = element_blank(), 
	        panel.background = element_blank(),
	        legend.position="top")
	}

	plot_TTG <- function(Data, title= "", xtitle="Elevation of the gardens", ytitle="Time to germination (days)"){		

	 ggplot(Data, aes(x = ALT.TRANS, 
	                        y = mean_TTG, 
	                        group= ALT.ORIGIN,
	                        colour = factor(ALT.ORIGIN),
	                        shape = factor (ALT.ORIGIN)))+
	  geom_errorbar(aes(ymin= lower_CI_TTG, ymax= upper_CI_TTG), width=.05)+
	  ylim(10, 40)+
	  geom_line(alpha = 0.8) + 
	  geom_point(alpha = 0.7,
	             size = 1.5) + 
	  scale_colour_manual(name= "Elevation of origin", labels= c("HIGH", "LOW"), values= c( "blue", "darkorange"))+
	  scale_shape_manual(name= "Elevation of origin", labels= c("HIGH", "LOW"), values= c( 17, 19))+
	  ggtitle (title)+
	  xlab(xtitle)+ # for the x axis label
	  ylab(ytitle)+
	  theme_bw()+
	  theme(text = element_text(size = 9, colour = "black"),
	        title = element_text(size = 9, hjust = 0),
	        axis.line= element_line (colour = "black"),
	        axis.title = element_text(size = 9, hjust = 0.5),
	        axis.text = element_text(size = 8),
	        axis.text.x = element_text (colour= c("blue", "darkorange")),
	  		panel.grid.major = element_blank(), 
	  		panel.grid.minor = element_blank(),
	  		panel.border = element_blank(), 
	        panel.background = element_blank())
	}

	# Data extraction
	DataY <- subset(DataMeanSub, DataMeanSub$COLOR == "yellow")
	DataP <- subset(DataMeanSub, DataMeanSub$COLOR == "pink")

	my_data_LightY<- subset(DataY, DataY$TREAT == "LIGHT")
	my_data_ShadeY<- subset(DataY, DataY$TREAT == "SHADE")

	my_data_LightP<- subset(DataP, DataP$TREAT == "LIGHT")
	my_data_ShadeP<- subset(DataP, DataP$TREAT == "SHADE")


   # Pairwise comparisons

	CleanDatasubY <- subset(CleanData, CleanData$COLOR == "yellow")
	CleanDatasubP <- subset(CleanData, CleanData$COLOR == "pink")

	wilcox_GRY <- build_table_wilcox(CleanDatasubY, trait= "GERM")
	wilcox_TTGY <- build_table_wilcox(CleanDatasubY, trait= "TTG")

	wilcox_GR_LY <- subset(wilcox_GRY , wilcox_GRY$treat == "LIGHT")
	wilcox_GR_SY <- subset(wilcox_GRY, wilcox_GRY$treat == "SHADE")

	wilcox_TTG_LY <- subset(wilcox_TTGY , wilcox_TTGY$treat == "LIGHT")
	wilcox_TTG_SY <- subset(wilcox_TTGY, wilcox_TTGY$treat == "SHADE")


	wilcox_GRP <- build_table_wilcox(CleanDatasubP, trait= "GERM")
	wilcox_TTGP <- build_table_wilcox(CleanDatasubP, trait= "TTG")

	wilcox_GR_LP <- subset(wilcox_GRP , wilcox_GRP$treat == "LIGHT")
	wilcox_GR_SP <- subset(wilcox_GRP, wilcox_GRP$treat == "SHADE")

	wilcox_TTG_LP <- subset(wilcox_TTGP , wilcox_TTGP$treat == "LIGHT")
	wilcox_TTG_SP <- subset(wilcox_TTGP, wilcox_TTGP$treat == "SHADE")


	# Plots
	decalage_x <- 0.1
	decalage_y <- 6


		P1 <-plot_GR(Data= my_data_LightY, title= "(a) ", xtitle="") +
		  annotate("text", x = 1 - decalage_x, hjust= 1, y = (sum(my_data_LightY$prop.germ[my_data_LightY$TRANS_ORI == "HL"], my_data_LightY$prop.germ[my_data_LightY$TRANS_ORI == "HH"])/2), size = 3.5,  label = paste0(wilcox_GR_LY$significativite[wilcox_GR_LY$position_in_fig== 1]), color= "black") + #position 1 mean LHL vs LHH
		  annotate("text", x = 2 + decalage_x, hjust= 0, y = (sum(my_data_LightY$prop.germ[my_data_LightY$TRANS_ORI == "LL"], my_data_LightY$prop.germ[my_data_LightY$TRANS_ORI == "LH"])/2), size = 3.5,  label = paste0(wilcox_GR_LY$significativite[wilcox_GR_LY$position_in_fig== 2]), color= "black") + #position 2 mean LLL vs LLH
		  annotate("text", x = 1.5 , y = (sum(my_data_LightY$prop.germ[my_data_LightY$TRANS_ORI == "HL"], my_data_LightY$prop.germ[my_data_LightY$TRANS_ORI == "LL"])/2)- decalage_y, vjust= 1, size = 3.5,  label = paste0(wilcox_GR_LY$significativite[wilcox_GR_LY$position_in_fig== 3]), color= c("darkorange")) + #position 1 mean LHL vs LHH
		  annotate("text", x = 1.5, y = (sum(my_data_LightY$prop.germ[my_data_LightY$TRANS_ORI == "HH"], my_data_LightY$prop.germ[my_data_LightY$TRANS_ORI == "LH"])/2)+ decalage_y, vjust= 0, size = 3.5,  label = paste0(wilcox_GR_LY$significativite[wilcox_GR_LY$position_in_fig== 4]), color= c("blue")) #position 1 mean LHL vs LHH

	decalage_x <- 0.1
	decalage_y <- 6

		P2 <-plot_GR(Data= my_data_LightP, title= "(b) ") + theme(legend.position="none") +
		  annotate("text", x = 1 - decalage_x, hjust= 1, y = (sum(my_data_LightP$prop.germ[my_data_LightP$TRANS_ORI == "HL"], my_data_LightP$prop.germ[my_data_LightP$TRANS_ORI == "HH"])/2), size = 3.5,  label = paste0(wilcox_GR_LP$significativite[wilcox_GR_LP$position_in_fig== 1]), color= "black") + #position 1 mean LHL vs LHH
		  annotate("text", x = 2 + decalage_x, hjust= 0, y = (sum(my_data_LightP$prop.germ[my_data_LightP$TRANS_ORI == "LL"], my_data_LightP$prop.germ[my_data_LightP$TRANS_ORI == "LH"])/2), size = 3.5,  label = paste0(wilcox_GR_LP$significativite[wilcox_GR_LP$position_in_fig== 2]), color= "black") + #position 2 mean LLL vs LLH
		  annotate("text", x = 1.5 , y = (sum(my_data_LightP$prop.germ[my_data_LightP$TRANS_ORI == "HL"], my_data_LightP$prop.germ[my_data_LightP$TRANS_ORI == "LL"])/2)- decalage_y, vjust= 1, size = 3.5,  label = paste0(wilcox_GR_LP$significativite[wilcox_GR_LP$position_in_fig== 3]), color= c("blue")) + #position 1 mean LHL vs LHH
		  annotate("text", x = 1.5, y = (sum(my_data_LightP$prop.germ[my_data_LightP$TRANS_ORI == "HH"], my_data_LightP$prop.germ[my_data_LightP$TRANS_ORI == "LH"])/2)+ decalage_y, vjust= 0, size = 3.5,  label = paste0(wilcox_GR_LP$significativite[wilcox_GR_LP$position_in_fig== 4]), color= c("darkorange")) #position 1 mean LHL vs LHH


	decalage_x <- 0.1
	decalage_y <- 6
		P3 <-plot_GR(Data= my_data_ShadeY, title= "(c) ", xtitle="",ytitle="") + theme(legend.position="none")+
		  annotate("text", x = 1 - decalage_x, hjust= 1, y = (sum(my_data_ShadeY$prop.germ[my_data_ShadeY$TRANS_ORI == "HL"], my_data_ShadeY$prop.germ[my_data_ShadeY$TRANS_ORI == "HH"])/2), size = 3.5,  label = paste0(wilcox_GR_SY$significativite[wilcox_GR_SY$position_in_fig== 1]), color= "black") + #position 1 mean LHL vs LHH
		  annotate("text", x = 2 + decalage_x, hjust= 0, y = (sum(my_data_ShadeY$prop.germ[my_data_ShadeY$TRANS_ORI == "LL"], my_data_ShadeY$prop.germ[my_data_ShadeY$TRANS_ORI == "LH"])/2), size = 3.5,  label = paste0(wilcox_GR_SY$significativite[wilcox_GR_SY$position_in_fig== 2]), color= "black") + #position 2 mean LLL vs LLH
		  annotate("text", x = 1.5 , y = (sum(my_data_ShadeY$prop.germ[my_data_ShadeY$TRANS_ORI == "HL"], my_data_ShadeY$prop.germ[my_data_ShadeY$TRANS_ORI == "LL"])/2)+ decalage_y, vjust= 1, size = 3.5,  label = paste0(wilcox_GR_SY$significativite[wilcox_GR_SY$position_in_fig== 3]), color= c("darkorange")) + #position 1 mean LHL vs LHH
		  annotate("text", x = 1.5, y = (sum(my_data_ShadeY$prop.germ[my_data_ShadeY$TRANS_ORI == "HH"], my_data_ShadeY$prop.germ[my_data_ShadeY$TRANS_ORI == "LH"])/2)- decalage_y, vjust= 0, size = 3.5,  label = paste0(wilcox_GR_SY$significativite[wilcox_GR_SY$position_in_fig== 4]), color= c("blue")) #position 1 mean LHL vs LHH

	decalage_x <- 0.1
	decalage_y <- 6
		P4 <-plot_GR(Data= my_data_ShadeP, title= "(d) ", ytitle="") + theme(legend.position="none")+
		  annotate("text", x = 1 - decalage_x, hjust= 1, y = (sum(my_data_ShadeP$prop.germ[my_data_ShadeP$TRANS_ORI == "HL"], my_data_ShadeP$prop.germ[my_data_ShadeP$TRANS_ORI == "HH"])/2), size = 3.5,  label = paste0(wilcox_GR_SP$significativite[wilcox_GR_SP$position_in_fig== 1]), color= "black") + #position 1 mean LHL vs LHH
		  annotate("text", x = 2 + decalage_x, hjust= 0, y = (sum(my_data_ShadeP$prop.germ[my_data_ShadeP$TRANS_ORI == "LL"], my_data_ShadeP$prop.germ[my_data_ShadeP$TRANS_ORI == "LH"])/2), size = 3.5,  label = paste0(wilcox_GR_SP$significativite[wilcox_GR_SP$position_in_fig== 2]), color= "black") + #position 2 mean LLL vs LLH
		  annotate("text", x = 1.5 , y = (sum(my_data_ShadeP$prop.germ[my_data_ShadeP$TRANS_ORI == "HL"], my_data_ShadeP$prop.germ[my_data_ShadeP$TRANS_ORI == "LL"])/2)+ decalage_y, vjust= 1, size = 3.5,  label = paste0(wilcox_GR_SP$significativite[wilcox_GR_SP$position_in_fig== 3]), color= c("darkorange")) + #position 1 mean LHL vs LHH
		  annotate("text", x = 1.5, y = (sum(my_data_ShadeP$prop.germ[my_data_ShadeP$TRANS_ORI == "HH"], my_data_ShadeP$prop.germ[my_data_ShadeP$TRANS_ORI == "LH"])/2)- decalage_y, vjust= 0, size = 3.5,  label = paste0(wilcox_GR_SP$significativite[wilcox_GR_SP$position_in_fig== 4]), color= c("blue")) #position 1 mean LHL vs LHH

	decalage_x <- 0.1
	decalage_y <- 4
		P5 <-plot_TTG(Data= my_data_LightY, title= "(e) ", xtitle="") + theme(legend.position="none") +
		  annotate("text", x = 1 - decalage_x, hjust= 1, y = (sum(my_data_LightY$mean_TTG[my_data_LightY$TRANS_ORI == "HL"], my_data_LightY$mean_TTG[my_data_LightY$TRANS_ORI == "HH"])/2), size = 3.5,  label = paste0(wilcox_TTG_LY$significativite[wilcox_TTG_LY$position_in_fig== 1]), color= "black") + #position 1 mean LHL vs LHH
		  annotate("text", x = 2 + decalage_x, hjust= 0, y = (sum(my_data_LightY$mean_TTG[my_data_LightY$TRANS_ORI == "LL"], my_data_LightY$mean_TTG[my_data_LightY$TRANS_ORI == "LH"])/2), size = 3.5,  label = paste0(wilcox_TTG_LY$significativite[wilcox_TTG_LY$position_in_fig== 2]), color= "black") + #position 2 mean LLL vs LLH
		  annotate("text", x = 1.5 , y = (sum(my_data_LightY$mean_TTG[my_data_LightY$TRANS_ORI == "HL"], my_data_LightY$mean_TTG[my_data_LightY$TRANS_ORI == "LL"])/2)- decalage_y, vjust= 1, size = 3.5,  label = paste0(wilcox_TTG_LY$significativite[wilcox_TTG_LY$position_in_fig== 3]), color= c("darkorange")) + #position 1 mean LHL vs LHH
		  annotate("text", x = 1.5, y = (sum(my_data_LightY$mean_TTG[my_data_LightY$TRANS_ORI == "HH"], my_data_LightY$mean_TTG[my_data_LightY$TRANS_ORI == "LH"])/2)+ decalage_y, vjust= 0, size = 3.5,  label = paste0(wilcox_TTG_LY$significativite[wilcox_TTG_LY$position_in_fig== 4]), color= c("blue")) #position 1 mean LHL vs LHH

	decalage_x <- 0.1
	decalage_y <- 4

		P6 <-plot_TTG(Data= my_data_LightP, title= "(f) ") + theme(legend.position="none") +
		  annotate("text", x = 1 - decalage_x, hjust= 1, y = (sum(my_data_LightP$mean_TTG[my_data_LightP$TRANS_ORI == "HL"], my_data_LightP$mean_TTG[my_data_LightP$TRANS_ORI == "HH"])/2), size = 3.5,  label = paste0(wilcox_TTG_LP$significativite[wilcox_TTG_LP$position_in_fig== 1]), color= "black") + #position 1 mean LHL vs LHH
		  annotate("text", x = 2 + decalage_x, hjust= 0, y = (sum(my_data_LightP$mean_TTG[my_data_LightP$TRANS_ORI == "LL"], my_data_LightP$mean_TTG[my_data_LightP$TRANS_ORI == "LH"])/2), size = 3.5,  label = paste0(wilcox_TTG_LP$significativite[wilcox_TTG_LP$position_in_fig== 2]), color= "black") + #position 2 mean LLL vs LLH
		  annotate("text", x = 1.5 , y = (sum(my_data_LightP$mean_TTG[my_data_LightP$TRANS_ORI == "HL"], my_data_LightP$mean_TTG[my_data_LightP$TRANS_ORI == "LL"])/2)- decalage_y, vjust= 1, size = 3.5,  label = paste0(wilcox_TTG_LP$significativite[wilcox_TTG_LP$position_in_fig== 3]), color= c("blue")) + #position 1 mean LHL vs LHH
		  annotate("text", x = 1.5, y = (sum(my_data_LightP$mean_TTG[my_data_LightP$TRANS_ORI == "HH"], my_data_LightP$mean_TTG[my_data_LightP$TRANS_ORI == "LH"])/2)+ decalage_y, vjust= 0, size = 3.5,  label = paste0(wilcox_TTG_LP$significativite[wilcox_TTG_LP$position_in_fig== 4]), color= c("darkorange")) #position 1 mean LHL vs LHH

	decalage_x <- 0.1
		decalage_y <- 4
		P7 <-plot_TTG(Data= my_data_ShadeY, title= "(g) ", ytitle="", xtitle="") + theme(legend.position="none")+
		  annotate("text", x = 1 - decalage_x, hjust= 1, y = (sum(my_data_ShadeY$mean_TTG[my_data_ShadeY$TRANS_ORI == "HL"], my_data_ShadeY$mean_TTG[my_data_ShadeY$TRANS_ORI == "HH"])/2), size = 3.5,  label = paste0(wilcox_TTG_SY$significativite[wilcox_TTG_SY$position_in_fig== 1]), color= "black") + #position 1 mean LHL vs LHH
		  annotate("text", x = 2 + decalage_x, hjust= 0, y = (sum(my_data_ShadeY$mean_TTG[my_data_ShadeY$TRANS_ORI == "LL"], my_data_ShadeY$mean_TTG[my_data_ShadeY$TRANS_ORI == "LH"])/2), size = 3.5,  label = paste0(wilcox_TTG_SY$significativite[wilcox_TTG_SY$position_in_fig== 2]), color= "black") + #position 2 mean LLL vs LLH
		  annotate("text", x = 1.5 , y = (sum(my_data_ShadeY$mean_TTG[my_data_ShadeY$TRANS_ORI == "HL"], my_data_ShadeY$mean_TTG[my_data_ShadeY$TRANS_ORI == "LL"])/2)+ decalage_y, vjust= 1, size = 3.5,  label = paste0(wilcox_TTG_SY$significativite[wilcox_TTG_SY$position_in_fig== 3]), color= c("darkorange")) + #position 1 mean LHL vs LHH
		  annotate("text", x = 1.5, y = (sum(my_data_ShadeY$mean_TTG[my_data_ShadeY$TRANS_ORI == "HH"], my_data_ShadeY$mean_TTG[my_data_ShadeY$TRANS_ORI == "LH"])/2)- decalage_y, vjust= 0, size = 3.5,  label = paste0(wilcox_TTG_SY$significativite[wilcox_TTG_SY$position_in_fig== 4]), color= c("blue")) #position 1 mean LHL vs LHH

	
	
	 decalage_x <- 0.1
		decalage_y <- 4
		P8 <-plot_TTG(Data= my_data_ShadeP, title= "(h)", ytitle="") + theme(legend.position="none")+
		  annotate("text", x = 1 - decalage_x, hjust= 1, y = (sum(my_data_ShadeP$mean_TTG[my_data_ShadeP$TRANS_ORI == "HL"], my_data_ShadeP$mean_TTG[my_data_ShadeP$TRANS_ORI == "HH"])/2), size = 3.5,  label = paste0(wilcox_TTG_SP$significativite[wilcox_TTG_SP$position_in_fig== 1]), color= "black") + #position 1 mean LHL vs LHH
		  annotate("text", x = 2 + decalage_x, hjust= 0, y = (sum(my_data_ShadeP$mean_TTG[my_data_ShadeP$TRANS_ORI == "LL"], my_data_ShadeP$mean_TTG[my_data_ShadeP$TRANS_ORI == "LH"])/2), size = 3.5,  label = paste0(wilcox_TTG_SP$significativite[wilcox_TTG_SP$position_in_fig== 2]), color= "black") + #position 2 mean LLL vs LLH
		  annotate("text", x = 1.5 , y = (sum(my_data_ShadeP$mean_TTG[my_data_ShadeP$TRANS_ORI == "HL"], my_data_ShadeP$mean_TTG[my_data_ShadeP$TRANS_ORI == "LL"])/2)+ decalage_y, vjust= 1, size = 3.5,  label = paste0(wilcox_TTG_SP$significativite[wilcox_TTG_SP$position_in_fig== 3]), color= c("blue")) + #position 1 mean LHL vs LHH
		  annotate("text", x = 1.5, y = (sum(my_data_ShadeP$mean_TTG[my_data_ShadeP$TRANS_ORI == "HH"], my_data_ShadeP$mean_TTG[my_data_ShadeP$TRANS_ORI == "LH"])/2)- decalage_y, vjust= 0, size = 3.5,  label = paste0(wilcox_TTG_SP$significativite[wilcox_TTG_SP$position_in_fig== 4]), color= c("darkorange")) #position 1 mean LHL vs LHH


	get_legend<-function(myggplot){
	  tmp <- ggplot_gtable(ggplot_build(myggplot))
	  leg <- which(sapply(tmp$grobs, function(x) x$name) == "guide-box")
	  legend <- tmp$grobs[[leg]]
	  return(legend)
	}

	legend <- get_legend(P1)
	P1 <- P1 + theme(legend.position="none")
	#t_L<- textGrob("Light condition")
	#t_S<- textGrob("Shade condition")

	lay <- rbind(c(1, 1, 1, 1),
	             c(2, 3, 4, 5),
	             c(6, 7, 8, 9))
	plot <- grid.arrange(grobs = list(legend, P1, P3, P5, P7, P2, P4, P6, P8), layout_matrix = lay, widths=c(2.3, 2.3, 2.3, 2.3), heights= c(0.3, 2.5,2.5))
	
	plot	

}


figure_2_3_pairwise <- function(CleanData, couleur= "yellow"){
   
   # --- subset data
	CleanData_sub<- subset(CleanData, CleanData$COLOR == couleur)
	
	CleanData_sub$TTG <- as.numeric(CleanData_sub$TTG)
	CleanData_TTG<-CleanData_sub[!is.na(CleanData_sub$TTG),]

	# --- Models
		# --- fixed effects
			# ALT.TRANS: tested whether the phenotypes were different in the two gardens
			# TREAT: tested whether phenotypes differed between light and shade 
			# TREAT:ALT.TRANS: tested whether the pehnotypes differed between ligh treatment in the two gardens
			# 
		# --- random effects
			# POP; variance between populations
			# (1 | POP/FAMILY): variance within population (Family nested in POP)

	m1 <-glmmTMB(GERM ~  ALT.TRANS * ALT.ORIGIN * TREAT   + (1 | POP/FAMILY) , data= CleanData,  family= "binomial") # family within pop 	
	m2 <-glmmTMB(TTG ~   ALT.TRANS * ALT.ORIGIN * TREAT   + (1 | POP/FAMILY), data= CleanData_TTG,  family= "gaussian") # family within pop

	
	# --- Comparisons via emmeans
	warp.emm_m1 <- emmeans::emmeans(m1, ~  ALT.TRANS  * ALT.ORIGIN   * TREAT )
    tab_m1 <- plot(warp.emm_m1, plotit= FALSE, by = NULL, comparisons = TRUE, 
				horizontal = FALSE, colors = c( "darkorange", "blue", "darkorange", "blue"), adjust = "tukey")

    warp.emm_m2 <- emmeans::emmeans(m2, ~  ALT.TRANS  * ALT.ORIGIN   * TREAT )
    tab_m2 <- plot(warp.emm_m2, plotit= FALSE, by = NULL, comparisons = TRUE, 
				horizontal = FALSE, colors = c( "darkorange", "blue", "darkorange", "blue"), adjust = "tukey")
 	 
 	 
   	# code plots by trait
	plot_1 <- function(tab_m1, title= "", xtitle="Elevation of the gardens", ytitle="Germination rate (least-squares means)"){

	 ggplot(tab_m1, aes(x = ALT.TRANS, 
	                        y = the.emmean, 
	                        group= factor(ALT.ORIGIN),
	                        colour = factor(ALT.ORIGIN),
	                        shape = factor(ALT.ORIGIN))) +
	 facet_grid(cols = vars(TREAT))+
	  geom_errorbar(aes(ymin= lower.CL, ymax= upper.CL), width=.05)+
	  geom_line(alpha = 0.8) +
	  geom_point(alpha = 0.7,
	             size = 1.5) + 
	  scale_colour_manual(name= "Elevation of origin", labels= c("HIGH", "LOW"), values= c( "blue", "darkorange"))+
	  scale_shape_manual(name= "Elevation of origin", labels= c("HIGH", "LOW"), values= c( 17, 19))+
	  ggtitle (title)+
	  xlab(xtitle)+ # for the x axis label
	  ylab(ytitle)+
	  theme_bw()+
	  theme(text = element_text(size = 9, colour = "black"),
	        title = element_text(size = 9, hjust = 0),
	        axis.line= element_line (colour = "black"),
	        axis.title = element_text(size = 9, hjust = 0.5),
	        axis.text = element_text(size = 8),
	        axis.text.x = element_text(colour= c("blue", "darkorange")),
	        axis.text.y = element_text(colour= "black"),
	  		panel.grid.major = element_blank(), 
	  		panel.border = element_blank(), 
	        panel.background = element_blank(),
	        legend.position="top")
	  }
	
   # Pairwise comparisons

	CleanDatasub <- subset(CleanData, CleanData$COLOR == couleur)


	# Pairwise comparisons GR
    wilcox_GR <- pairwise_comp_emmeans(CleanDatasub, trait= "GERM")

	wilcox_GR["pos"] <- NA
	wilcox_GR$pos[wilcox_GR$position_in_fig == 1]<- (sum(tab_m1$the.emmean[tab_m1$ALT.TRANS == "HIGH" & tab_m1$ALT.ORIGIN == "HIGH" & tab_m1$TREAT == "LIGHT"],
							tab_m1$the.emmean[tab_m1$ALT.TRANS == "HIGH" & tab_m1$ALT.ORIGIN == "LOW" & tab_m1$TREAT == "LIGHT"])/2)

	wilcox_GR$pos[wilcox_GR$position_in_fig == 2]<- (sum(tab_m1$the.emmean[tab_m1$ALT.TRANS == "LOW" & tab_m1$ALT.ORIGIN == "HIGH" & tab_m1$TREAT == "LIGHT"],
							tab_m1$the.emmean[tab_m1$ALT.TRANS == "LOW" & tab_m1$ALT.ORIGIN == "LOW" & tab_m1$TREAT == "LIGHT"])/2)
	

	wilcox_GR$pos[wilcox_GR$position_in_fig == 3]<- (sum(tab_m1$the.emmean[tab_m1$ALT.TRANS == "HIGH" & tab_m1$ALT.ORIGIN == "HIGH" & tab_m1$TREAT == "LIGHT"],
							tab_m1$the.emmean[tab_m1$ALT.TRANS == "LOW" & tab_m1$ALT.ORIGIN == "HIGH" & tab_m1$TREAT == "LIGHT"])/2) + 0.3
	
	wilcox_GR$pos[wilcox_GR$position_in_fig == 4]<- (sum(tab_m1$the.emmean[tab_m1$ALT.TRANS == "HIGH" & tab_m1$ALT.ORIGIN == "LOW" & tab_m1$TREAT == "LIGHT"],
							tab_m1$the.emmean[tab_m1$ALT.TRANS == "LOW" & tab_m1$ALT.ORIGIN == "LOW" & tab_m1$TREAT == "LIGHT"])/2)- 0.3
	
	
	wilcox_GR$pos[wilcox_GR$position_in_fig == 5]<- (sum(tab_m1$the.emmean[tab_m1$ALT.TRANS == "HIGH" & tab_m1$ALT.ORIGIN == "HIGH" & tab_m1$TREAT == "SHADE"],
							tab_m1$the.emmean[tab_m1$ALT.TRANS == "HIGH" & tab_m1$ALT.ORIGIN == "LOW" & tab_m1$TREAT == "SHADE"])/2)
	

	wilcox_GR$pos[wilcox_GR$position_in_fig == 6]<- (sum(tab_m1$the.emmean[tab_m1$ALT.TRANS == "LOW" & tab_m1$ALT.ORIGIN == "HIGH" & tab_m1$TREAT == "SHADE"],
							tab_m1$the.emmean[tab_m1$ALT.TRANS == "LOW" & tab_m1$ALT.ORIGIN == "LOW" & tab_m1$TREAT == "SHADE"])/2)
	

	wilcox_GR$pos[wilcox_GR$position_in_fig == 7]<- (sum(tab_m1$the.emmean[tab_m1$ALT.TRANS == "HIGH" & tab_m1$ALT.ORIGIN == "HIGH" & tab_m1$TREAT == "SHADE"],
							tab_m1$the.emmean[tab_m1$ALT.TRANS == "LOW" & tab_m1$ALT.ORIGIN == "HIGH" & tab_m1$TREAT == "SHADE"])/2)- 0.2
	
	wilcox_GR$pos[wilcox_GR$position_in_fig == 8]<- (sum(tab_m1$the.emmean[tab_m1$ALT.TRANS == "HIGH" & tab_m1$ALT.ORIGIN == "LOW" & tab_m1$TREAT == "SHADE"],
							tab_m1$the.emmean[tab_m1$ALT.TRANS == "LOW" & tab_m1$ALT.ORIGIN == "LOW" & tab_m1$TREAT == "SHADE"])/2)+ 0.3
	
	

	dat_text_GR <- data.frame(
		  label = c(paste0(wilcox_GR$significativite[wilcox_GR$position_in_fig== 1]),
		  			paste0(wilcox_GR$significativite[wilcox_GR$position_in_fig== 2]), 
		  			paste0(wilcox_GR$significativite[wilcox_GR$position_in_fig== 3]),
		  			paste0(wilcox_GR$significativite[wilcox_GR$position_in_fig== 4]),
		  			paste0(wilcox_GR$significativite[wilcox_GR$position_in_fig== 5]),
		  			paste0(wilcox_GR$significativite[wilcox_GR$position_in_fig== 6]), 
		  			paste0(wilcox_GR$significativite[wilcox_GR$position_in_fig== 7]),
		  			paste0(wilcox_GR$significativite[wilcox_GR$position_in_fig== 8])),
		  TREAT   = c("LIGHT", "LIGHT", "LIGHT", "LIGHT", "SHADE", "SHADE", "SHADE", "SHADE"),
		  ALT.ORIGIN   = c("HIGH", "HIGH", "HIGH", "HIGH", "HIGH", "HIGH", "HIGH", "HIGH"),
		  color= c("black", "black", "blue", "darkorange", "black", "black", "blue", "darkorange"),
		  x     = c(0.8, 2.2, 1.5, 1.5, 0.8, 2.2, 1.5, 1.5),
		  y     = c(wilcox_GR$pos[wilcox_GR$position_in_fig == 1],
		  			wilcox_GR$pos[wilcox_GR$position_in_fig == 2], 
		  			wilcox_GR$pos[wilcox_GR$position_in_fig == 3], 
		  			wilcox_GR$pos[wilcox_GR$position_in_fig == 4],  
		  			wilcox_GR$pos[wilcox_GR$position_in_fig == 5],
		  			wilcox_GR$pos[wilcox_GR$position_in_fig == 6], 
		  			wilcox_GR$pos[wilcox_GR$position_in_fig == 7], 
		  			wilcox_GR$pos[wilcox_GR$position_in_fig == 8])
		)

	# Pairwise comparisons TTG
	wilcox_TTG <- pairwise_comp_emmeans(CleanDatasub, trait= "TTG")

	wilcox_TTG["pos"] <- NA
	wilcox_TTG$pos[wilcox_TTG$position_in_fig == 1]<- (sum(tab_m2$the.emmean[tab_m2$ALT.TRANS == "HIGH" & tab_m2$ALT.ORIGIN == "HIGH" & tab_m2$TREAT == "LIGHT"],
							tab_m2$the.emmean[tab_m2$ALT.TRANS == "HIGH" & tab_m2$ALT.ORIGIN == "LOW" & tab_m2$TREAT == "LIGHT"])/2)

	wilcox_TTG$pos[wilcox_TTG$position_in_fig == 2]<- (sum(tab_m2$the.emmean[tab_m2$ALT.TRANS == "LOW" & tab_m2$ALT.ORIGIN == "HIGH" & tab_m2$TREAT == "LIGHT"],
							tab_m2$the.emmean[tab_m2$ALT.TRANS == "LOW" & tab_m2$ALT.ORIGIN == "LOW" & tab_m2$TREAT == "LIGHT"])/2)
	

	wilcox_TTG$pos[wilcox_TTG$position_in_fig == 3]<- (sum(tab_m2$the.emmean[tab_m2$ALT.TRANS == "HIGH" & tab_m2$ALT.ORIGIN == "HIGH" & tab_m2$TREAT == "LIGHT"],
							tab_m2$the.emmean[tab_m2$ALT.TRANS == "LOW" & tab_m2$ALT.ORIGIN == "HIGH" & tab_m2$TREAT == "LIGHT"])/2) + 0.5
	
	wilcox_TTG$pos[wilcox_TTG$position_in_fig == 4]<- (sum(tab_m2$the.emmean[tab_m2$ALT.TRANS == "HIGH" & tab_m2$ALT.ORIGIN == "LOW" & tab_m2$TREAT == "LIGHT"],
							tab_m2$the.emmean[tab_m2$ALT.TRANS == "LOW" & tab_m2$ALT.ORIGIN == "LOW" & tab_m2$TREAT == "LIGHT"])/2)- 0.5
	
	
	wilcox_TTG$pos[wilcox_TTG$position_in_fig == 5]<- (sum(tab_m2$the.emmean[tab_m2$ALT.TRANS == "HIGH" & tab_m2$ALT.ORIGIN == "HIGH" & tab_m2$TREAT == "SHADE"],
							tab_m2$the.emmean[tab_m2$ALT.TRANS == "HIGH" & tab_m2$ALT.ORIGIN == "LOW" & tab_m2$TREAT == "SHADE"])/2)
	

	wilcox_TTG$pos[wilcox_TTG$position_in_fig == 6]<- (sum(tab_m2$the.emmean[tab_m2$ALT.TRANS == "LOW" & tab_m2$ALT.ORIGIN == "HIGH" & tab_m2$TREAT == "SHADE"],
							tab_m2$the.emmean[tab_m2$ALT.TRANS == "LOW" & tab_m2$ALT.ORIGIN == "LOW" & tab_m2$TREAT == "SHADE"])/2)
	

	wilcox_TTG$pos[wilcox_TTG$position_in_fig == 7]<- (sum(tab_m2$the.emmean[tab_m2$ALT.TRANS == "HIGH" & tab_m2$ALT.ORIGIN == "HIGH" & tab_m2$TREAT == "SHADE"],
							tab_m2$the.emmean[tab_m2$ALT.TRANS == "LOW" & tab_m2$ALT.ORIGIN == "HIGH" & tab_m2$TREAT == "SHADE"])/2)- 0.4
	
	wilcox_TTG$pos[wilcox_TTG$position_in_fig == 8]<- (sum(tab_m2$the.emmean[tab_m2$ALT.TRANS == "HIGH" & tab_m2$ALT.ORIGIN == "LOW" & tab_m2$TREAT == "SHADE"],
							tab_m2$the.emmean[tab_m2$ALT.TRANS == "LOW" & tab_m2$ALT.ORIGIN == "LOW" & tab_m2$TREAT == "SHADE"])/2)+ 0.6
	
	

	dat_text_TTG <- data.frame(
		  label = c(paste0(wilcox_TTG$significativite[wilcox_TTG$position_in_fig== 1]),
		  			paste0(wilcox_TTG$significativite[wilcox_TTG$position_in_fig== 2]), 
		  			paste0(wilcox_TTG$significativite[wilcox_TTG$position_in_fig== 3]),
		  			paste0(wilcox_TTG$significativite[wilcox_TTG$position_in_fig== 4]),
		  			paste0(wilcox_TTG$significativite[wilcox_TTG$position_in_fig== 5]),
		  			paste0(wilcox_TTG$significativite[wilcox_TTG$position_in_fig== 6]), 
		  			paste0(wilcox_TTG$significativite[wilcox_TTG$position_in_fig== 7]),
		  			paste0(wilcox_TTG$significativite[wilcox_TTG$position_in_fig== 8])),
		  TREAT   = c("LIGHT", "LIGHT", "LIGHT", "LIGHT", "SHADE", "SHADE", "SHADE", "SHADE"),
		  ALT.ORIGIN   = c("HIGH", "HIGH", "HIGH", "HIGH", "HIGH", "HIGH", "HIGH", "HIGH"),
		  color= c("black", "black", "blue", "darkorange", "black", "black", "blue", "darkorange"),
		  x     = c(0.8, 2.2, 1.5, 1.5, 0.8, 2.2, 1.5, 1.5),
		  y     = c(wilcox_TTG$pos[wilcox_TTG$position_in_fig == 1],
		  			wilcox_TTG$pos[wilcox_TTG$position_in_fig == 2], 
		  			wilcox_TTG$pos[wilcox_TTG$position_in_fig == 3], 
		  			wilcox_TTG$pos[wilcox_TTG$position_in_fig == 4],  
		  			wilcox_TTG$pos[wilcox_TTG$position_in_fig == 5],
		  			wilcox_TTG$pos[wilcox_TTG$position_in_fig == 6], 
		  			wilcox_TTG$pos[wilcox_TTG$position_in_fig == 7], 
		  			wilcox_TTG$pos[wilcox_TTG$position_in_fig == 8])
		)

 ## plots
	P1 <-plot_1(tab_m1, title= "(a) Germination rate ", xtitle="", ytitle= "Least-squares means") + geom_text(data= dat_text_GR, mapping = aes(x = x, y = y, label = label), color= dat_text_GR$color)

	P2 <-plot_1(tab_m2, title= "(b) Time to germination ", ytitle="Least-squares means") + theme(legend.position="none")+ geom_text(data= dat_text_TTG, mapping = aes(x = x, y = y, label = label), color= dat_text_TTG$color)


	get_legend<-function(myggplot){
	  tmp <- ggplot_gtable(ggplot_build(myggplot))
	  leg <- which(sapply(tmp$grobs, function(x) x$name) == "guide-box")
	  legend <- tmp$grobs[[leg]]
	  return(legend)
	}

	legend <- get_legend(P1)
	P1 <- P1 + theme(legend.position="none")
	#t_L<- textGrob("Light condition")
	#t_S<- textGrob("Shade condition")

	lay <- rbind(c(1,1),
	             c(2,2),
	             c(3,3))
	plot <- grid.arrange(grobs = list(legend, P1, P2), layout_matrix = lay, widths=c(2.3, 2.3), heights= c(0.3, 2.5,2.5))
	
	plot	
}


## Figures Supplementary

figure_S1 <- function(filename= "data/AM_Meteo_res10.csv"){
	# Manuscrit Jardin Commun 2015 - Antirrhinum majus - Germination
	# Matériels & Méthodes
	# Figure 02 : Construction des couches environnementales A.majus (haute/basse altitude)
	# AVRIL 2018

	# Récupération des données satellitaires sur http://www.worldclim.org/ (Températures moyennes, Températures min, Températures max, Précipitations moyennes par mois) à une résolution de 10km²
	# Dans ArcGis, extractions de ces données climato grâce aux coordonnées GPS des populations

	#Fichier à importer sous R (données météos résolution 10km²)
	meteo_res10<-read.csv2(filename,h=T,sep=";",dec=",")
	pop_haut<-c("CAL","PAR","SAL","MIJ","MON") #pop couche Haute altitude
	pop_bas<-c("BAG","BAN","THU","BES","LAG","LUC","MAR","VIL","RIP","LYS") #pop couche Basse altitude

	mois<-sort(unique(meteo_res10$Mois))

	alti_hte<-NULL
	alti_bas<-NULL

	#Tableaux de données par couches altitudes
	for (i in mois)
	  {
	  meteo_mois<-meteo_res10[meteo_res10[,"Mois"]==i,]
	   #Tab couche Haute altitude
	   for (j in pop_haut) 
	    {
	    meteo<-meteo_mois[meteo_mois[,"Pop"]==j,]
	    alti_hte<-rbind(alti_hte,meteo)
	    }
	    #Tab couche Basse altitude
	    for (j in pop_bas) 
	    {
	    meteo<-meteo_mois[meteo_mois[,"Pop"]==j,]
	    alti_bas<-rbind(alti_bas,meteo)
	    }
	   }

	#Tableaux  Moyenne/Mois/Données météos par couches alti
	HAUT<-NULL #tableau couche Haute altitude
	BAS<-NULL  #tableau couche Basse altitude 01

	#Haute altitude
	for (i in mois)
	  {
	  hte_mois<-alti_hte[alti_hte[,"Mois"]==i,]
	  c1<-round(mean(hte_mois[,"Tmoy"]),2)
	  cc1<-round(sd(hte_mois[,"Tmoy"]),2)
	  c2<-round(mean(hte_mois[,"Tmin"]),2)
	  cc2<-round(sd(hte_mois[,"Tmin"]),2)
	  c3<-round(mean(hte_mois[,"Tmax"]),2)
	  cc3<-round(sd(hte_mois[,"Tmax"]),2)
	  c4<-round(mean(hte_mois[,"PrecMoy"]),2)
	  cc4<-round(sd(hte_mois[,"PrecMoy"]),2)
	  c5<-c(i,c1,cc1,c2,cc2,c3,cc3,c4,cc4)
	  HAUT<-rbind(HAUT,c5)
	  colnames(HAUT)<-c("Mois","Tmoy","sdTmoy","Tmin","sdTmin","Tmax","sdTmax","PrecMoy","sdPrecMoy")
	  }  
	#Basse altitude
	for (i in mois)
	  {
	  bas_mois<-alti_bas[alti_bas[,"Mois"]==i,]
	  c1<-round(mean(bas_mois[,"Tmoy"]),2)
	  cc1<-round(sd(bas_mois[,"Tmoy"]),2)
	  c2<-round(mean(bas_mois[,"Tmin"]),2)
	  cc2<-round(sd(bas_mois[,"Tmin"]),2)
	  c3<-round(mean(bas_mois[,"Tmax"]),2)
	  cc3<-round(sd(bas_mois[,"Tmax"]),2)
	  c4<-round(mean(bas_mois[,"PrecMoy"]),2)
	  cc4<-round(sd(bas_mois[,"PrecMoy"]),2)
	  c5<-c(i,c1,cc1,c2,cc2,c3,cc3,c4,cc4)
	  BAS<-rbind(BAS,c5)
	  colnames(BAS)<-c("Mois","Tmoy","sdTmoy","Tmin","sdTmin","Tmax","sdTmax","PrecMoy","sdPrecMoy")
	  }

	  HAUT<<-HAUT
	  BAS<<-BAS
	############################################################

	#GRAPHIQUES 
	#Courbes environnementales moyenne sur un graph
	#pdf("Fig02.pdf", width=6, height=6)
	  
	  par(oma=c(1,1,1,1))
	  split.screen(c(2,1))

	  #HAUTE ALTITUDE
	  screen(1)
	  
	plot.new()
	par(mar=c(0.8,3.5,1,3.5))

	plot.window(xlim=c(0,12), ylim=c(0,125), xaxs='i', yaxs='i')
	barplot(HAUT[,"PrecMoy"], space=0, add=TRUE, axes=FALSE,xaxt="n", col="gray91")
	mtext("Average rainfall (mm)", 2, line=2.2, cex=1.2)
	text(0.5,115,labels=expression(bold("(a)")),cex=1.4)
	axis(2, at=seq(0,125,25),mgp=c(1.75,0.5,0))

	plot.window(xlim=c(0,12), ylim=c(-5,30), xaxs='i', yaxs='i')
	axis(4,mgp=c(1.75,0.5,0))
	mtext("Average temperatures (°C)", 4, line=2.2, cex=1.2)
	lines(seq(.5,11.5,1), HAUT[,"Tmax"], lwd=2)
	lines(seq(.5,11.5,1), HAUT[,"Tmin"], lwd=2)
	lines(seq(.5,11.5,1), HAUT[,"Tmoy"], lty="dashed", lwd=2)
	points(seq(.5,11.5,1), HAUT[,"Tmax"], pch=17, cex=1.6)
	points(seq(.5,11.5,1), HAUT[,"Tmin"], pch=15, cex=1.6)
	points(seq(.5,11.5,1), HAUT[,"Tmoy"], pch=16, cex=1.6)
	abline(h=0,lwd=1.5,lty="dotted")

	box()  
	   
	  #BASSE ALTITUDE
	  screen(2)

	plot.new()
	par(mar=c(2,3.5,0.8,3.5))  

	plot.window(xlim=c(0,12), ylim=c(0,125), xaxs='i', yaxs='i')
	barplot(BAS[,"PrecMoy"], space=0, add=TRUE, col="gray91", axes=FALSE,xaxt="n")
	mtext("Average rainfall (mm)", 2, line=2.2, cex=1.2)
	text(0.5,115,labels=expression(bold("(b)")),cex=1.4)
	axis(2, at=seq(0,125,25),mgp=c(1.75,0.5,0))

	plot.window(xlim=c(0,12), ylim=c(-5,30), xaxs='i', yaxs='i')
	axis(4,mgp=c(1.75,0.5,0))
	mtext("Average temperatures (°C)", 4, line=2.2, cex=1.2)
	lines(seq(.5,11.5,1), BAS[,"Tmax"], lwd=2)
	lines(seq(.5,11.5,1), BAS[,"Tmin"], lwd=2)
	lines(seq(.5,11.5,1), BAS[,"Tmoy"], lty="dashed", lwd=2)
	points(seq(.5,11.5,1), BAS[,"Tmax"], pch=17, cex=1.6)
	points(seq(.5,11.5,1), BAS[,"Tmin"], pch=15, cex=1.6)
	points(seq(.5,11.5,1), BAS[,"Tmoy"], pch=16, cex=1.6)
	abline(h=0,lwd=1.5,lty="dotted")

	axis(1, at=seq(.5,11.5,1), labels=c("J","F","M","A","M","J","J","A","S","O","N","D"), cex=1.2,mgp=c(1.75,0.5,0))
	box()  

	close.screen(all.screens=TRUE)

	#dev.off()
}

figure_S3 <- function(filename= "data/data-PAR_JC2015.csv"){
	# Manuscrit Jardin Commun 2015 - Antirrhinum majus - Germination
	# Matériels & Méthodes
	# Figure S2 : PAR / environnement
	# MAI 2019

	#Fichier à importer sous R
	dataPAR<-read.csv(filename, h=T, sep=";", dec=",", na.string="NA")
	PAR.L<-dataPAR[dataPAR[,"TREAT"]=="LIGHT",]
	PAR.Llow<-PAR.L[PAR.L[,"SITE"]=="LOW",]
	PAR.Lhigh<-PAR.L[PAR.L[,"SITE"]=="HIGH",]

	PAR.S<-dataPAR[dataPAR[,"TREAT"]=="SHADE",]
	PAR.Slow<-PAR.S[PAR.S[,"SITE"]=="LOW",]
	PAR.Shigh<-PAR.S[PAR.S[,"SITE"]=="HIGH",]


	#pdf("FigS2.pdf", width=8, height=8)

	par(oma=c(1,1,1,1))
	split.screen(c(2,1))


	screen (1)
	par(mar=c(3,3,0.25,1))
	#Modalité Ouvert
	################

	#Création de la base du graphique
	plot(c(0,16.5),c(0,800),xlab="Time", ylab="PAR (µmol/m²/s)",type="n",xaxt="n",mgp=c(1.75,0.5,0))
	xheure<-c(1.5,2.5,3.5,4.5,5.5,6.5,7.5,8.5,9.5,10.5,11.5,12.5,13.5,14.5,15.5)
	nomaxe<-c("10:30","","11:00","","11:30","","12:00","","12:30","","13:00","","13:30","","14:00")
	axis(1,at=xheure,labels=nomaxe)
	#Ajout des courbes moyennes de données PAR
	y1<-PAR.Lhigh$MOY.PAR  
	matlines(PAR.Lhigh$HOUR,PAR.Lhigh$MOY.PAR,type="l",col="black",lwd=2,lty="solid")
	y2<-PAR.Llow$MOY.PAR
	matlines(PAR.Llow$HOUR,PAR.Llow$MOY.PAR,type="l",col="black",lwd=2,lty="dotted")
	#Rajout de la légende
	legend("topright", legend=c("high","low"),lty=c("solid","dotted"),lwd=2)
	text(-0.25,800,labels=expression(bold("(a)")))


	screen (2)
	par(mar=c(3,3,0.25,1))
	#Modalité Fermé
	###############

	#Création de la base du graphique
	plot(c(0,16.5),c(0,800),xlab="Time", ylab="PAR (µmol/m²/s)",type="n",xaxt="n",mgp=c(1.75,0.5,0))
	xheure<-c(1.5,2.5,3.5,4.5,5.5,6.5,7.5,8.5,9.5,10.5,11.5,12.5,13.5,14.5,15.5)
	nomaxe<-c("10:30","","11:00","","11:30","","12:00","","12:30","","13:00","","13:30","","14:00")
	axis(1,at=xheure,labels=nomaxe)
	#Ajout des courbes moyennes de données PAR
	y1<-PAR.Shigh$MOY.PAR  
	matlines(PAR.Shigh$HOUR,PAR.Shigh$MOY.PAR,type="l",col="black",lwd=2,lty="solid")
	y2<-PAR.Slow$MOY.PAR
	matlines(PAR.Slow$HOUR,PAR.Slow$MOY.PAR,type="l",col="black",lwd=2,lty="dotted")
	#Rajout de la légende
	legend("topright", legend=c("high","low"),lty=c("solid","dotted"),lwd=2)
	text(-0.25,800,labels=expression(bold("(b)")))

	close.screen(all.screens=TRUE)

	#dev.off()	 
}

figure_S4 <- function(filename= "data/data-lum_JC2015.csv"){
	# Manuscrit Jardin Commun 2015 - Antirrhinum majus - Germination
	# Matériels & Méthodes
	# Figure S1 : Spectre lumière / environnement
	# MAI 2019

	#Fichier à importer sous R
	datalum<-read.csv(filename, h=T, sep=";", dec=",", na.string="NA")
	LUM.L<-datalum[datalum[,"TREAT"]=="LIGHT",]
	LUM.Lhigh<-LUM.L[LUM.L[,"SITE"]=="HIGH",]
	LUM.Llow<-LUM.L[LUM.L[,"SITE"]=="LOW",]

	LUM.S<-datalum[datalum[,"TREAT"]=="SHADE",]
	LUM.Shigh<-LUM.S[LUM.S[,"SITE"]=="HIGH",]
	LUM.Slow<-LUM.S[LUM.S[,"SITE"]=="LOW",]


	#pdf("FigS1.pdf", width=8, height=8)

	par(oma=c(1,1,1,1))
	split.screen(c(2,1))


	screen (1)
	par(mar=c(3,3,0.25,1))
	#Modalité Ouvert
	################

	#Création de la base du graphique
	plot(c(400,1000),c(0,45000),xlab="Wavelength (nm)", ylab="Spectral data (ADC Counts)",type="n", mgp=c(1.75,0.5,0))
	#Ajout de rectangles gris représentant les zones Red et Far-red
	rect(655,0,665,45000,border=0,col="gray")
	rect(725,0,735,45000,border=0,col="gray")
	#Ajout des lignes des spectres
	matlines(LUM.Lhigh$NM,LUM.Lhigh$MOY.LUM,type="l",col="black",lwd=2,lty="solid")
	matlines(LUM.Llow$NM,LUM.Llow$MOY.LUM, type="l", col="black",lwd=2,lty="dotted")
	#Rajout de la légende
	legend("topright", legend=c("high","low"),lty=c("solid","dotted"),lwd=2)
	#Rajout de texte pour les zones Red et Far-red
	text(620,6000,"Red")
	text(620,3000,"(655-665)")
	text(770,6000,"Far Red")
	text(770,3000,"(725-735)")

	text(390,45000,labels=expression(bold("(a)")))


	screen (2)
	par(mar=c(3,3,0.25,1))
	#Modalité Fermé
	###############

	#Création de la base du graphique
	plot(c(400,1000),c(0,45000),xlab="Wavelength (nm)", ylab="Spectral data (ADC Counts)",type="n", mgp=c(1.75,0.5,0))
	#Ajout de rectangles gris représentant les zones Red et Far-red
	rect(655,0,665,45000,border=0,col="gray")
	rect(725,0,735,45000,border=0,col="gray")
	#Ajout des lignes des spectres
	matlines(LUM.Shigh$NM,LUM.Shigh$MOY.LUM,type="l",col="black",lwd=2,lty="solid")
	matlines(LUM.Slow$NM,LUM.Slow$MOY.LUM, type="l", col="black",lwd=2,lty="dotted")
	#Rajout de la légende
	legend("topright", legend=c("high","low"),lty=c("solid","dotted"),lwd=2)
	#Rajout de texte pour les zones Red et Far-red
	text(620,30000,"Red")
	text(620,27000,"(655-665)")
	text(770,30000,"Far Red")
	text(770,27000,"(725-735)")

	text(390,45000,labels=expression(bold("(b)")))

	close.screen(all.screens=TRUE)

	#dev.off()
}

figure_S5_S6 <- function(MeanDataPop, couleur= "pink"){

	MeanDataPopSUB <- subset(MeanDataPop, MeanDataPop$COLOR == couleur)

   
   	# code plots by trait
	plot_GR <- function(Data, title= "", xtitle="Elevation of the gardens", ytitle="Germination rate (%)"){

	  ggplot(Data, aes(x = ALT.TRANS, 
	                        y = prop.germ, 
	                        group= POP,
	                        colour = factor(ALT.ORIGIN),
	                        shape = factor (ALT.ORIGIN)))+
	  ylim(0, 55)+
	  geom_line(alpha = 0.8) +
	  geom_point(alpha = 0.7,
	             size = 1.5) + 
	  scale_colour_manual(name= "Elevation of origin", labels= c("HIGH", "LOW"), values= c( "blue", "darkorange"))+
	  scale_shape_manual(name= "Elevation of origin", labels= c("HIGH", "LOW"), values= c( 17, 19))+
	  ggtitle (title)+
	  #geom_text(aes(label=POP),hjust=0, vjust=0) +
	  xlab(xtitle)+ # for the x axis label
	  ylab(ytitle)+
	  theme_bw()+
	  theme(text = element_text(size = 9, colour = "black"),
	        title = element_text(size = 9, hjust = 0),
	        axis.line= element_line (colour = "black"),
	        axis.title = element_text(size = 9, hjust = 0.5),
	        axis.text = element_text(size = 8),
	        axis.text.x = element_text (colour= c("blue", "darkorange")),
	        axis.text.y = element_text (colour= "black"),
	  		panel.grid.major = element_blank(), 
	  		panel.grid.minor = element_blank(),
	  		panel.border = element_blank(), 
	        panel.background = element_blank(),
	        legend.position="top")

	  	  #geom_errorbar(aes(ymin= upper.CI, ymax= lower.CI), width=.05)+
	}


	plot_TTG <- function(Data, title= "", xtitle="Elevation of the gardens", ytitle="Time to germination (days)"){

	 ggplot(Data, aes(x = ALT.TRANS, 
	                        y = mean_TTG, 
	                        group= POP,
	                        colour = factor(ALT.ORIGIN),
	                        shape = factor (ALT.ORIGIN)))+
	  ylim(0, 45)+
	  geom_line(alpha = 0.8) + 
	  geom_point(alpha = 0.7,
	             size = 1.5) + 
	  scale_colour_manual(name= "Elevation of origin", labels= c("HIGH", "LOW"), values= c( "blue", "darkorange"))+
	  scale_shape_manual(name= "Elevation of origin", labels= c("HIGH", "LOW"), values= c( 17, 19))+
	  ggtitle (title)+
	  xlab(xtitle)+ # for the x axis label
	  ylab(ytitle)+
	  theme_bw()+
	  theme(text = element_text(size = 9, colour = "black"),
	        title = element_text(size = 9, hjust = 0),
	        axis.line= element_line (colour = "black"),
	        axis.title = element_text(size = 9, hjust = 0.5),
	        axis.text = element_text(size = 8),
	        axis.text.x = element_text (colour= c("blue", "darkorange")),
	  		panel.grid.major = element_blank(), 
	  		panel.grid.minor = element_blank(),
	  		panel.border = element_blank(), 
	        panel.background = element_blank())
	  }

	
	# Data extraction
	my_data_Light<- subset(MeanDataPopSUB, MeanDataPopSUB$TREAT == "LIGHT")
	my_data_Shade<- subset(MeanDataPopSUB, MeanDataPopSUB$TREAT == "SHADE")


	P1 <-plot_GR(Data= my_data_Light, title= "(a) Light", xtitle="") 
	P2 <-plot_GR(Data= my_data_Shade, title= "(b) Shade", xtitle="",ytitle="") + theme(legend.position="none")
	P3 <-plot_TTG(Data= my_data_Light, title= "(c) Light") + theme(legend.position="none") 
	P4 <-plot_TTG(Data= my_data_Shade, title= "(d) Shade", ytitle="") + theme(legend.position="none")

	get_legend<-function(myggplot){
	  tmp <- ggplot_gtable(ggplot_build(myggplot))
	  leg <- which(sapply(tmp$grobs, function(x) x$name) == "guide-box")
	  legend <- tmp$grobs[[leg]]
	  return(legend)
	}

	legend <- get_legend(P1)
	P1 <- P1 + theme(legend.position="none")
	#t_L<- textGrob("Light condition")
	#t_S<- textGrob("Shade condition")

	lay <- rbind(c(1,1),
	             c(2,3),
	             c(4,5))
	plot <- grid.arrange(grobs = list(legend, P1, P2, P3, P4), layout_matrix = lay, widths=c(2.3, 2.3), heights= c(0.3, 2.5,2.5))
	
	plot	
}
