# Supplementary material for: Non‐reproducible signals of adaptation to elevation between open and understorey microhabitats in snapdragon plants
Source: J Evol Biol. 2021 Dec 20;35(2):322–32. doi: 10.1111/jeb.13973 (PMC9299861; doi:10.1111/jeb.13973)
Supplement: Supplementary file 2 — Supplementary Material [file JEB-35-322-s002.zip › R/data.processing.R]

clean_dataset <- function(filename = "data/dataset.csv") {

  ###### Change name of colum:  ######
  Rawdata<-read.csv(filename, sep=';', dec=",", na.strings=c("NA","NaN", " "), stringsAsFactors=FALSE)

  #Tableaux code : L ou S = Light-Shade / L ou H = altitude de transplant / L ou H = Altitude d'origine
  Rawdata["TREAT_TRANS_ORI"] <- "NA"
  Rawdata$TREAT_TRANS_ORI[Rawdata$TREAT == "LIGHT" & Rawdata$ALT.TRANS =="LOW" & Rawdata$ALT.ORIGIN =="LOW"] <- "LLL"
  Rawdata$TREAT_TRANS_ORI[Rawdata$TREAT == "LIGHT" & Rawdata$ALT.TRANS =="LOW" & Rawdata$ALT.ORIGIN =="HIGH"] <- "LLH"
  Rawdata$TREAT_TRANS_ORI[Rawdata$TREAT == "LIGHT" & Rawdata$ALT.TRANS =="HIGH" & Rawdata$ALT.ORIGIN =="LOW"] <- "LHL"
  Rawdata$TREAT_TRANS_ORI[Rawdata$TREAT == "LIGHT" & Rawdata$ALT.TRANS =="HIGH" & Rawdata$ALT.ORIGIN =="HIGH"] <- "LHH"
  Rawdata$TREAT_TRANS_ORI[Rawdata$TREAT == "SHADE" & Rawdata$ALT.TRANS =="LOW" & Rawdata$ALT.ORIGIN =="LOW"] <- "SLL"
  Rawdata$TREAT_TRANS_ORI[Rawdata$TREAT == "SHADE" & Rawdata$ALT.TRANS =="LOW" & Rawdata$ALT.ORIGIN =="HIGH"] <- "SLH"
  Rawdata$TREAT_TRANS_ORI[Rawdata$TREAT == "SHADE" & Rawdata$ALT.TRANS =="HIGH" & Rawdata$ALT.ORIGIN =="LOW"] <- "SHL"
  Rawdata$TREAT_TRANS_ORI[Rawdata$TREAT == "SHADE" & Rawdata$ALT.TRANS =="HIGH" & Rawdata$ALT.ORIGIN =="HIGH"] <- "SHH"

  Rawdata$TTG <- as.numeric(Rawdata$TTG)
  Rawdata$GERM <- as.numeric(Rawdata$GERM)

  Rawdata$COLOR <- NA
  Rawdata$COLOR[Rawdata$POP %in% c("BAG", "BAN", "BES", "CAL", "LAG", "PAR", "RIP", "SAL")] <- "pink"
  Rawdata$COLOR[Rawdata$POP %in% c("LUC", "LYS", "MAR", "MIJ", "MON", "THU", "VIL")] <- "yellow"


  Rawdata$GRAD.ALTI.ORI <- NA

  Rawdata$GRAD.ALTI.ORI[Rawdata$POP == "BAG"] <- 6
  Rawdata$GRAD.ALTI.ORI[Rawdata$POP == "BAN"] <- 61
  Rawdata$GRAD.ALTI.ORI[Rawdata$POP == "THU"] <- 130
  Rawdata$GRAD.ALTI.ORI[Rawdata$POP == "LAG"] <- 149
  Rawdata$GRAD.ALTI.ORI[Rawdata$POP == "BES"] <- 195
  Rawdata$GRAD.ALTI.ORI[Rawdata$POP == "LUC"] <- 227
  Rawdata$GRAD.ALTI.ORI[Rawdata$POP == "VIL"] <- 568
  Rawdata$GRAD.ALTI.ORI[Rawdata$POP == "MAR"] <- 628
  Rawdata$GRAD.ALTI.ORI[Rawdata$POP == "RIP"] <- 709
  Rawdata$GRAD.ALTI.ORI[Rawdata$POP == "LYS"] <- 713
  Rawdata$GRAD.ALTI.ORI[Rawdata$POP == "CAL"] <- 838
  Rawdata$GRAD.ALTI.ORI[Rawdata$POP == "PAR"] <- 1118
  Rawdata$GRAD.ALTI.ORI[Rawdata$POP == "SAL"] <- 1126
  Rawdata$GRAD.ALTI.ORI[Rawdata$POP == "MIJ"] <- 1347
  Rawdata$GRAD.ALTI.ORI[Rawdata$POP == "MON"] <- 1564
  
  Rawdata$GRAD.ALTI.ORI <- as.numeric(Rawdata$GRAD.ALTI.ORI)

  Rawdata["ENVIRO"] <- "NA"
  Rawdata$ENVIRO[Rawdata$TREAT == "LIGHT" & Rawdata$ALT.TRANS =="LOW"] <- "Low_Light"
  Rawdata$ENVIRO[Rawdata$TREAT == "LIGHT" & Rawdata$ALT.TRANS =="HIGH"] <- "High_Light"
  Rawdata$ENVIRO[Rawdata$TREAT == "SHADE" & Rawdata$ALT.TRANS =="LOW" ] <- "Low_Shade"
  Rawdata$ENVIRO[Rawdata$TREAT == "SHADE" & Rawdata$ALT.TRANS =="HIGH" ] <- "High_Shade"

  Rawdata
}


subsetting_pop <- function(Rawdata, pop_selected = c("all", "without_mean_altitude", "design_balanced")){

	  if (pop_selected == "all") {Rawdata
	  } else if (pop_selected == "without_mean_altitude" ) { #without RIP, VIL LYS
	    Rawdata <- subset(Rawdata, Rawdata$POP %in% c("BAG" ,"BAN" ,"BES" ,"CAL" ,"LAG" ,"LUC" ,
							  	"MAR" ,"MIJ" ,"MON", "PAR","SAL", "THU"))
	  } else if (pop_selected == "without_mean_altitude") {
	    Rawdata <- subset(Rawdata, Rawdata$POP %in% c("BAG" , "LAG", "LUC", "VIL", "BAN",
	    											"CAL", "SAL", "PAR", "MON", "MIJ"))
	  }

   Cleandata<- Rawdata
   Cleandata	  
}


mean_table <- function(CleanData, component = c("TREAT", "ALT.TRANS", "ALT.ORIGIN")){
  
	#Cleandata<-Cleandata[!is.na(Cleandata$TTG),]
	CleanData$TTG <- as.numeric(CleanData$TTG)

	DataMean <- ddply(CleanData, component , summarize,
	        "mean_TTG" = mean(TTG, na.rm=TRUE),
	        "SD_TTG"= sd(TTG, na.rm= TRUE), 
	        "lower_CI_TTG"= t.test(TTG,na.rm=TRUE)$conf.int[1],
	        "upper_CI_TTG"= t.test(TTG,na.rm=TRUE)$conf.int[2],
	        "nb_graines" = length(TTG),
	        "nb_graines_germees" = length(na.omit(TTG)),
	        "prop.germ" = nb_graines_germees/nb_graines * 100,
	        "lower.CI" = binom.test(nb_graines_germees,nb_graines)$conf.int[1]*100,
	        "upper.CI" = binom.test(nb_graines_germees,nb_graines)$conf.int[2]*100)
	     
  DataMean["TRANS_ORI"] <- "NA"
  DataMean$TRANS_ORI[DataMean$ALT.TRANS =="LOW" & DataMean$ALT.ORIGIN =="LOW"] <- "LL"
  DataMean$TRANS_ORI[ DataMean$ALT.TRANS =="LOW" & DataMean$ALT.ORIGIN =="HIGH"] <- "LH"
  DataMean$TRANS_ORI[DataMean$ALT.TRANS =="HIGH" & DataMean$ALT.ORIGIN =="LOW"] <- "HL"
  DataMean$TRANS_ORI[DataMean$ALT.TRANS =="HIGH" & DataMean$ALT.ORIGIN =="HIGH"] <- "HH"


 # DataMean$TRANS_ORI[DataMean$TREAT == "SHADE" & DataMean$ALT.TRANS =="LOW" & DataMean$ALT.ORIGIN =="LOW"] <- "SLL"
 # DataMean$TRANS_ORI[DataMean$TREAT == "SHADE" & DataMean$ALT.TRANS =="LOW" & DataMean$ALT.ORIGIN =="HIGH"] <- "SLH"
 # DataMean$TRANS_ORI[DataMean$TREAT == "SHADE" & DataMean$ALT.TRANS =="HIGH" & DataMean$ALT.ORIGIN =="LOW"] <- "SHL"
 # DataMean$TRANS_ORI[DataMean$TREAT == "SHADE" & DataMean$ALT.TRANS =="HIGH" & DataMean$ALT.ORIGIN =="HIGH"] <- "SHH"
       
  DataMean        
}


mean_table_subgroup <- function(CleanData, subgroup=c("POP")){
  
	#Cleandata<-Cleandata[!is.na(Cleandata$TTG),]
	CleanData$TTG <- as.numeric(CleanData$TTG)

	DataMean <- ddply(CleanData, c(subgroup, "TREAT", "ALT.TRANS", "ALT.ORIGIN", "GRAD.ALTI.ORI", "COLOR") , summarize,
	        "mean_TTG" = mean(TTG, na.rm=TRUE),
	        "SD_TTG"= sd(TTG, na.rm= TRUE),
	        "nb_graines" = length(TTG),
	        "nb_graines_germees" = length(na.omit(TTG)),
	        "prop.germ" = nb_graines_germees/nb_graines * 100,
	        "lower.CI" = binom.test(nb_graines_germees,nb_graines)$conf.int[1]*100,
	        "upper.CI" = binom.test(nb_graines_germees,nb_graines)$conf.int[2]*100)

	DataMean["TRANS_ORI"] <- "NA"
  	DataMean$TRANS_ORI[DataMean$ALT.TRANS =="LOW" & DataMean$ALT.ORIGIN =="LOW"] <- "LL"
  	DataMean$TRANS_ORI[ DataMean$ALT.TRANS =="LOW" & DataMean$ALT.ORIGIN =="HIGH"] <- "LH"
  	DataMean$TRANS_ORI[DataMean$ALT.TRANS =="HIGH" & DataMean$ALT.ORIGIN =="LOW"] <- "HL"
  	DataMean$TRANS_ORI[DataMean$ALT.TRANS =="HIGH" & DataMean$ALT.ORIGIN =="HIGH"] <- "HH"


	# DataMean["COLOR"] <- NA
 #  	DataMean$COLOR[DataMean$POP %in% c("BAG", "BAN", "BES", "CAL", "LAG", "PAR", "RIP", "SAL")] <- "pink"
 #  	DataMean$COLOR[DataMean$POP %in% c("LUC", "LYS", "MAR", "MIJ", "MON", "THU")] <- "yellow"

	        
	DataMean

}

build_table_wilcox <- function(CleanData, trait="GERM"){
  
  if (trait == "GERM") {CleanData
    } else if (trait == "TTG" ) { #without RIP, VIL LYS
      CleanData$TTG <- as.numeric(CleanData$TTG)
  } 

  name0 <- list(1:12, c( "treat","comparaison", "comparateur1", "comparateur2", "p.value", "position_in_fig", "significativite"))
  dat0 <- as.data.frame(matrix(nrow = length(name0[[1]]), ncol = length(name0[[2]]),
    dimnames = name0))

  dat0["treat"] <- c("LIGHT", "LIGHT", "LIGHT", "LIGHT", "SHADE", "SHADE", "SHADE", "SHADE", "COMP", "COMP", "COMP", "COMP")
  #dat0["trans"] <- c("HIGH", "LOW", "HIGHLOW", "HIGHLOW", "HIGHLOW", "HIGH", "LOW", "HIGHLOW", "COMP", "COMP", "COMP", "COMP")
  dat0["comparaison"] <- c("HLvsHH", "LLvsLH", "HLvsLL", "HHvsLH", "HLvsHH", "LLvsLH", "HLvsLL", "HHvsLH", "SHLvsLHL", "SLLvsLLL", "SHHvsLHH","SLMvsLLH") #TRANS_ORI

  comp1<- c("LHL", "LLL", "LHL", "LHH", "SHL", "SLL", "SHL", "SHH", "SHL", "SLL", "SHH", "SLH")
  comp2 <- c("LHH", "LLH", "LLL", "LLH", "SHH", "SLH", "SLL", "SLH", "LHL", "LLL", "LHH", "LLH")
  position_in_fig <- c(1, 2, 3, 4, 1, 2, 3, 4, 0, 0, 0, 0) #code: 1 =transplant haut, 2 = transplant bas, 3= ligne rouge, 4= ligne bleu, 0= pas de poisition sur le graph

    for (i in 1:length(comp1)) {
      dat0[i, 5]<- round(wilcox.test(CleanData[[trait]][CleanData$TREAT_TRANS_ORI == comp1[i]], CleanData[[trait]][CleanData$TREAT_TRANS_ORI == comp2[i]])$p.value[1], 6)
    } 

  dat0["comparateur1"] <- comp1
  dat0["comparateur2"] <- comp2
  dat0["position_in_fig"] <- position_in_fig

  for (i in 1:length(comp1)) { dat0[i, 7]<-   stars.pval(dat0$p.value[i])}

  dat0
}


build_plastic_metric <- function(CleanData, color= "yellow", trait= "TTG"){

  # built table with mean for two traits by subspecies and environment
  CleanData$TTG <- as.numeric(CleanData$TTG)
  CleanData_light <- subset(CleanData, CleanData$TREAT== "LIGHT")

    if (trait == "TTG"){
      DataMean <- ddply(CleanData, c("COLOR", "ALT.TRANS", "ALT.ORIGIN", "TREAT") , summarize,
            "TRAIT" = mean(TTG, na.rm=TRUE))
    } else {
      DataMean <- ddply(CleanData, c("COLOR", "ALT.TRANS", "ALT.ORIGIN", "TREAT") , summarize,
            "nb_graines" = length(TTG),
            "nb_graines_germees" = length(na.omit(TTG)),
            "TRAIT" = nb_graines_germees/nb_graines * 100)
    }

       
  DataMean["TRANS_ORI"] <- "NA"
  DataMean$TRANS_ORI[DataMean$ALT.TRANS =="LOW" & DataMean$ALT.ORIGIN =="LOW" & DataMean$TREAT =="LIGHT"] <- "PAEA"
  DataMean$TRANS_ORI[DataMean$ALT.TRANS =="LOW" & DataMean$ALT.ORIGIN =="HIGH" & DataMean$TREAT =="LIGHT"] <- "PBEA"
  DataMean$TRANS_ORI[DataMean$ALT.TRANS =="HIGH" & DataMean$ALT.ORIGIN =="LOW" & DataMean$TREAT =="LIGHT"] <- "PAEB"
  DataMean$TRANS_ORI[DataMean$ALT.TRANS =="HIGH" & DataMean$ALT.ORIGIN =="HIGH" & DataMean$TREAT =="LIGHT"] <- "PBEB"
  DataMean$TRANS_ORI[DataMean$ALT.TRANS =="LOW" & DataMean$ALT.ORIGIN =="HIGH" & DataMean$TREAT =="SHADE"] <- "PBEA"
  DataMean$TRANS_ORI[DataMean$ALT.TRANS =="HIGH" & DataMean$ALT.ORIGIN =="LOW" & DataMean$TREAT =="SHADE"] <- "PAEB"
  DataMean$TRANS_ORI[DataMean$ALT.TRANS =="LOW" & DataMean$ALT.ORIGIN =="LOW" & DataMean$TREAT =="SHADE"] <- "PAEB"
  DataMean$TRANS_ORI[DataMean$ALT.TRANS =="HIGH" & DataMean$ALT.ORIGIN =="HIGH" & DataMean$TREAT =="SHADE"] <- "PBEB"
 
  DataMean_2 <- subset(DataMean, DataMean$COLOR == color)

  # Example with striatum, TTG
  deltaEA = mean(DataMean_2$TRAIT[DataMean_2$TRANS_ORI =="PAEA"]) - mean(DataMean_2$TRAIT[DataMean_2$TRANS_ORI =="PAEB"])
  deltaEB = mean(DataMean_2$TRAIT[DataMean_2$TRANS_ORI =="PBEB"]) - mean(DataMean_2$TRAIT[DataMean_2$TRANS_ORI =="PBEA"])
  deltaE = (deltaEA + deltaEB) /2

  deltaH = mean(DataMean_2$TRAIT[DataMean_2$TRANS_ORI =="PAEA"]) - mean(DataMean_2$TRAIT[DataMean_2$TRANS_ORI =="PBEB"])

  PL= deltaE/ deltaH

  PL

}
    
