# Supplementary material for: Non‐reproducible signals of adaptation to elevation between open and understorey microhabitats in snapdragon plants
Source: J Evol Biol. 2021 Dec 20;35(2):322–32. doi: 10.1111/jeb.13973 (PMC9299861; doi:10.1111/jeb.13973)
Supplement: Supplementary file 2 — Supplementary Material [file JEB-35-322-s002.zip › R/tables.R]

## -------- Tables in main text ---------
table_1 <- function(Table_1){

	Table_1$Estimate <- round(Table_1$Estimate, 2)
	Table_1$CIupper <- round(Table_1$CIupper, 2)
	Table_1$CIlower <- round(Table_1$CIlower, 2)
	Table_1$RMarginal <- round(Table_1$RMarginal, 2)
	Table_1$RConditional <- round(Table_1$RConditional, 2)

	#--- FIXED effects
 	tab_fix <- subset(Table_1, Table_1$params %in% c("intercept", "gardens", "shade", "gardens x shade"))

 	##-- rename prameters
    tab_fix$params[tab_fix$params =="intercept"] <- "Intercept"
	tab_fix$params[tab_fix$params =="gardens"] <- "Site elevation (low)"
	tab_fix$params[tab_fix$params =="shade"] <- "Shade treatment (shade)"
	tab_fix$params[tab_fix$params =="gardens x shade"] <- "Site elevation x Shade (low x shade)"

 	##-- rename column
	tab_fix <- rename(tab_fix, c(params = "Fixed effects"))
    tab_fix <- rename(tab_fix, c(Estimate = "Estimates"))
	 	
	##-- add estimates in  bold when CI non crossing 0
	tab_fix$Estimates <- ifelse(tab_fix$CIupper < 0 & tab_fix$CIlower < 0 | tab_fix$CIupper > 0 & tab_fix$CIlower > 0, paste0("\\textbf{", round(tab_fix$Estimates,2) , "}"), round(tab_fix$Estimates,2))
 	tab_fix$CIupper2 <- ifelse(tab_fix$CIupper < 0 & tab_fix$CIlower < 0 | tab_fix$CIupper > 0 & tab_fix$CIlower > 0, paste0("\\textbf{", round(tab_fix$CIupper,2) , "}"), round(tab_fix$CIupper,2))
 	tab_fix$CIlower2 <- ifelse(tab_fix$CIupper < 0 & tab_fix$CIlower < 0 | tab_fix$CIupper > 0 & tab_fix$CIlower > 0, paste0("\\textbf{", round(tab_fix$CIlower,2) , "}"), round(tab_fix$CIlower,2))
 	
	##-- rename column
    tab_fix <- rename(tab_fix, c( "CIupper2"= "CI 95\\% upper"))
    tab_fix <- rename(tab_fix, c("CIlower2" = "CI 95\\% lower"))
	 	

 	##--- Germination rates
 	###-- Striatum
 	tab_fix_GermRate_striatum <- subset(tab_fix, tab_fix$trait == "Germination rate" & tab_fix$subspecies == "A. striatum")
 	R2MGerm_Striatum <- round(tab_fix_GermRate_striatum$RMarginal[1], 2)
 	R2CGerm_Striatum <- round(tab_fix_GermRate_striatum$RConditional[1], 2)
  	NobsGerm_Striatum <- round(tab_fix_GermRate_striatum$nobs[1], 2)
  	tab_fix_GermRate_striatum <- tab_fix_GermRate_striatum[c("Fixed effects", "Estimates", "CI 95\\% lower", "CI 95\\% upper")]

 	###-- Pseudomajus
 	tab_fix_GermRate_pseudo <- subset(tab_fix, tab_fix$trait == "Germination rate" & tab_fix$subspecies == "A. pseudo")
 	R2MGerm_pseudo <- round(tab_fix_GermRate_pseudo$RMarginal[1], 2)
 	R2CGerm_pseudo <- round(tab_fix_GermRate_pseudo$RConditional[1], 2)
  	NobsGerm_pseudo <- round(tab_fix_GermRate_pseudo$nobs[1], 2)
  	tab_fix_GermRate_pseudo <- tab_fix_GermRate_pseudo[c("Fixed effects", "Estimates", "CI 95\\% lower", "CI 95\\% upper")]

	tab_germ <- cbind(tab_fix_GermRate_striatum, tab_fix_GermRate_pseudo)
	tab_germ <- tab_germ[-5]
	colnames(tab_germ)[5] <- "Estimates"
	colnames(tab_germ)[6] <- "CI 95\\% lower"
	colnames(tab_germ)[7] <- "CI 95\\% upper"


	##--- Time to germination
 	###-- Striatum
 	tab_fix_TTG_striatum <- subset(tab_fix, tab_fix$trait == "Time to germination" & tab_fix$subspecies == "A. striatum")
 	R2MTTG_Striatum <- round(tab_fix_TTG_striatum$RMarginal[1], 2)
 	R2CTTG_Striatum <- round(tab_fix_TTG_striatum$RConditional[1], 2)
  	NobsTTG_Striatum <- round(tab_fix_TTG_striatum$nobs[1], 2)
  	tab_fix_TTG_striatum <- tab_fix_TTG_striatum[c("Fixed effects", "Estimates", "CI 95\\% lower", "CI 95\\% upper")]

 	###-- Pseudomajus
 	tab_fix_TTG_pseudo <- subset(tab_fix, tab_fix$trait == "Time to germination" & tab_fix$subspecies == "A. pseudo")
 	R2MTTG_pseudo <- round(tab_fix_TTG_pseudo$RMarginal[1], 2)
 	R2CTTG_pseudo <- round(tab_fix_TTG_pseudo$RConditional[1], 2)
  	NobsTTG_pseudo <- round(tab_fix_TTG_pseudo$nobs[1], 2)
  	tab_fix_TTG_pseudo <- tab_fix_TTG_pseudo[c("Fixed effects", "Estimates", "CI 95\\% lower", "CI 95\\% upper")]

	tab_TTG <- cbind(tab_fix_TTG_striatum, tab_fix_TTG_pseudo)
	tab_TTG <- tab_TTG[-5]
	colnames(tab_TTG)[5] <- "Estimates"
	colnames(tab_TTG)[6] <- "CI 95\\% lower"
	colnames(tab_TTG)[7] <- "CI 95\\% upper"


	#--- RANDOM effects
 	tab_random <- subset(Table_1, Table_1$params %in% c("family in pop", "pop", "family x gardens x shade", "pop x gardens x shade"))

 	##-- rename PARAMETERS
    tab_random$params[tab_random$params =="pop"] <- "Between populations ($V_B$)"
	tab_random$params[tab_random$params =="family in pop"] <- "Family nested in populations ($V_F$)"
	tab_random$params[tab_random$params =="family x gardens x shade"] <- "Family x Site elevation x Shade ($V_{FXE}$)"
	tab_random$params[tab_random$params =="pop x gardens x shade"] <- "Population x Site elevation x Shade ($V_{BXE}$)"

 	##-- rename column
	tab_random  <- rename(tab_random , c(params = "Random effects"))
  
    tab_random$Estimate <- ifelse(tab_random$CIupper < 0 & tab_random$CIlower < 0 | tab_random$CIupper > 0 & tab_random$CIlower > 0, paste0("\\textbf{", round(tab_random$Estimate,2) , "}"), round(tab_random$Estimate,2))
 	tab_random$CIupper <- ifelse(tab_random$CIupper < 0 & tab_random$CIlower < 0 | tab_random$CIupper > 0 & tab_random$CIlower > 0, paste0("\\textbf{", round(tab_random$CIupper,2) , "}"), round(tab_random$CIupper,2))
 	tab_random$CIlower <- ifelse(tab_random$CIupper < 0 & tab_random$CIlower < 0 | tab_random$CIupper > 0 & tab_random$CIlower > 0, paste0("\\textbf{", round(tab_random$CIlower,2) , "}"), round(tab_random$CIlower,2))
 	
    tab_random  <- rename(tab_random , c(Estimate = "Variance"))
    tab_random  <- rename(tab_random , c(CIupper = "CI 95\\% upper"))
    tab_random  <- rename(tab_random , c(CIlower = "CI 95\\% lower"))

    ##--- Germination rates 
    ###-- Striatum
 	tab_random_GermRate_striatum <- subset(tab_random, tab_random$trait == "Germination rate" & tab_random$subspecies == "A. striatum")
  	tab_random_GermRate_striatum <- tab_random_GermRate_striatum[c("Random effects", "Variance", "CI 95\\% lower", "CI 95\\% upper")]
  	
  	###-- Pseudomajus
 	tab_random_GermRate_pseudo <- subset(tab_random, tab_random$trait == "Germination rate" & tab_random$subspecies == "A. pseudo")
   	tab_random_GermRate_pseudo <- tab_random_GermRate_pseudo[c("Random effects", "Variance", "CI 95\\% lower", "CI 95\\% upper")]

	###-- Merge subspecies and order
	tab_random_germ <- cbind(tab_random_GermRate_striatum, tab_random_GermRate_pseudo)
	tab_random_germ2 <- tab_random_germ[-5]

	x <- c("Between populations ($V_B$)", "Family nested in populations ($V_F$)", "Population x Site elevation x Shade ($V_{BXE}$)", "Family x Site elevation x Shade ($V_{FXE}$)")
    tab_random_germ3 <- tab_random_germ2 %>% slice(match(x, tab_random_germ2[,1]))
        					
	###-- Rename table random 
	colnames(tab_random_germ3)[1] <- "Fixed effects"
	colnames(tab_random_germ3)[2] <- "Estimates"
	colnames(tab_random_germ3)[3] <- "CI 95\\% lower"
	colnames(tab_random_germ3)[4] <- "CI 95\\% upper"
	colnames(tab_random_germ3)[5] <- "Estimates"
	colnames(tab_random_germ3)[6] <- "CI 95\\% lower"
	colnames(tab_random_germ3)[7] <- "CI 95\\% upper"

	##--- Merge FIXED and RANDOM tables for Germination rates
    df4 <- rbind(tab_germ,  tab_random_germ3)


	##--- Time to germinaton
    ###-- Striatum
 	tab_random_TTG_striatum <- subset(tab_random, tab_random$trait == "Time to germination" & tab_random$subspecies == "A. striatum")
  	tab_random_TTG_striatum <- tab_random_TTG_striatum[c("Random effects", "Variance", "CI 95\\% lower", "CI 95\\% upper")]
  	
  	###-- Pseudomajus
 	tab_random_TTG_pseudo <- subset(tab_random, tab_random$trait == "Time to germination" & tab_random$subspecies == "A. pseudo")
  	tab_random_TTG_pseudo <- tab_random_TTG_pseudo[c("Random effects", "Variance", "CI 95\\% lower", "CI 95\\% upper")]

	###-- Merge subspecies and order
	tab_random_TTG <- cbind(tab_random_TTG_striatum, tab_random_TTG_pseudo)
	tab_random_TTG2 <- tab_random_TTG[-5]

    tab_random_TTG3 <- tab_random_TTG2 %>% slice(match(x, tab_random_TTG2[,1]))

        					
	###-- Rename table random 
	colnames(tab_random_TTG3)[1] <- "Fixed effects"
	colnames(tab_random_TTG3)[2] <- "Estimates"
	colnames(tab_random_TTG3)[3] <- "CI 95\\% lower"
	colnames(tab_random_TTG3)[4] <- "CI 95\\% upper"
	colnames(tab_random_TTG3)[5] <- "Estimates"
	colnames(tab_random_TTG3)[6] <- "CI 95\\% lower"
	colnames(tab_random_TTG3)[7] <- "CI 95\\% upper"

	##--- Merge FIXED and RANDOM tables for Germination rates
    df5 <- rbind(tab_TTG,  tab_random_TTG3)


   	##--- Merge Germination rates and Time to germination

    df6 <- rbind(df4, df5)


	#--- add a row with multiple coloumn in table for MS
		addtorow <- list()
		addtorow$pos <- list()
		addtorow$pos[[1]] <- 0
		addtorow$pos[[2]] <- 0  # line 1 of command put in line 0 on table
		addtorow$pos[[3]] <- 0
		addtorow$pos[[4]] <- 0
		addtorow$pos[[5]] <- 0
		addtorow$pos[[6]] <- 0
		addtorow$pos[[7]] <- 0
		addtorow$pos[[8]] <- 4
		addtorow$pos[[9]] <- 4
		addtorow$pos[[10]] <- 4
		addtorow$pos[[11]] <- 6
		addtorow$pos[[12]] <- 6
		addtorow$pos[[13]] <- 8
		addtorow$pos[[14]] <- 8  # line 1 of command put in line 0 on table
		addtorow$pos[[15]] <- 8
		addtorow$pos[[16]] <- 8
		addtorow$pos[[17]] <- 8
		addtorow$pos[[18]] <- 8
		addtorow$pos[[19]] <- 12
		addtorow$pos[[20]] <- 12
		addtorow$pos[[21]] <- 12
		addtorow$pos[[22]] <- 14
		addtorow$pos[[23]] <- 14
		addtorow$pos[[24]] <- 16

		addtorow$command <- c(	" \\hline\n", 
								" & \\multicolumn{3}{c}{\\textit{A. majus striatum}} & \\multicolumn{3}{c}{\\textit{A. majus pseudomajus}} \\\\\n", 
		          				" \\hline\n", 
		                        " a) Germination rate (binomial) & \\multicolumn{3}{c}{Marginal $R^2$ = 0.10, Conditional $R^2$ = 0.21} & \\multicolumn{3}{c}{Marginal $R^2$ = 0.12, Conditional $R^2$ = 0.26} \\\\\n", 
		                        " & & & & & & \\\\\n",
		                      	"\\textbf{Fixed effects}  & Estimates & CI 95\\% lower & CI 95\\% upper  & Estimates & CI 95\\% lower & CI 95\\% upper  \\\\\n",
		                        " \\textit{Environmental effects} & & & & & &  \\\\\n",
		                        " & & & & & &  \\\\\n",
		                        "\\textbf{Random effects} & Variance & CI 95 \\% lower & CI 95\\% upper & Variance & CI 95\\% lower & CI 95\\% upper \\\\\n",
		                        " \\textit{Genetic effects} & & & & & & \\\\\n",
		                       " & & & & & & \\\\\n",
		                        " \\textit{G x E effects}   & & & & & & \\\\\n",
		                        " \\hline\n",
		                         " & & & & & &  \\\\\n",
		                         " b) Time to germination (gaussian) & \\multicolumn{3}{c}{Marginal $R^2$ = 0.19 , Conditional $R^2$ = 0.22} & \\multicolumn{3}{c}{Marginal $R^2$ = 0.21, Conditional $R^2$ = 0.45} \\\\\n", 
		                        " & & & & & &  \\\\\n",
		                      	"\\textbf{Fixed effects}  & Estimates & CI 95\\% lower & CI 95\\% upper  & Estimates & CI 95\\% lower & CI 95\\% upper \\\\\n",
		                        " \\textit{Environmental effects} & & & & & & \\\\\n",
		                        " & & & & & &  \\\\\n",
		                        "\\textbf{Random effects} & Variance & CI 95 \\% lower & CI 95\\% upper & Variance & CI 95\\% lower & CI 95\\% upper \\\\\n",
		                        " \\textit{Genetic effects} & & & & & & \\\\\n",
		                       " & & & & & & \\\\\n",
		                        " \\textit{G x E effects}   & & & & & & \\\\\n",
		                        " \\hline\n")


	#--- add caption, type of doc
 	table1tex <- xtable(df6, type="latex",  align= "llcccccc", digits=c(0, 2,2,2,2,2,2, 2), caption = "Results from the generalized mixed models for germination-related traits for both subspecies of \\textit{Anthirrinum majus}. Marginal $R^2$ is the part of variance explained by fixed effects. Conditional $R^2$ is the part of variance explained by both fixed and random effects.",
 	   label = "tab:table1")

	#--- save table 2 as tex. in folder '/manuscript/tables'
 	print(table1tex,
 			add.to.row = addtorow,
 	    	include.rownames = FALSE, 
 	    	include.colnames = FALSE,
 	    	sanitize.text.function = function(x) x,
 	    	file = "manuscript/tables/table1.tex",
 	    	caption.placement = "top",
 	    	scalebox=1,
 	    	hline.after = NULL,
 	    	label = "tab:table1",
 	    	size="\\fontsize{14pt}{10pt}\\selectfont")
}

table_2 <- function(Table_2){

 	tb <- Table_2
    tb$subsp[tb$subsp =="striatum"] <- "\\textit{A. majus. striatum}"
	tb$subsp[tb$subsp =="pseudo"] <- "\\textit{A. majus. pseudomajus}"

# install.packages("rstatix")
# 	r_statix::p_format(tb$PVAL,
#   new.col = FALSE,
#   digits = 2,
#   accuracy = 1e-04,
#   decimal.mark = ".",
#   leading.zero = TRUE,
#   trailing.zero = FALSE,
#   add.p = FALSE,
#   space = FALSE
# )
    tb$PVAL2 <- rstatix::p_format(tb$PVAL,digits=3)
	tb$PVAL <- paste0("\\textbf{", tb$PVAL2 , "}")
 	tb <- rename(tb, c(PVAL = "p-value"))

 	df <-  tb[c("subsp", "LRT", "p-value", "Df")]


 	addtorow <- list()
	addtorow$pos <- list()
	addtorow$pos[[1]] <- 0
	addtorow$pos[[2]] <- 0  # line 1 of command put in line 0 on table
	addtorow$pos[[3]] <- 0
	addtorow$pos[[4]] <- 0
	addtorow$pos[[5]] <- 0
	addtorow$pos[[6]] <- 2
	addtorow$pos[[7]] <- 4
	addtorow$pos[[8]] <- 4
	addtorow$pos[[9]] <- 4
	addtorow$pos[[10]] <- 4
	addtorow$pos[[11]] <- 6
	addtorow$pos[[12]] <- 8

	addtorow$command <- c( " & LRT &  p-value & Df\\\\\n",
						   "\\hline\n", 
		                   "\\multicolumn{4}{l}{a) With and without environmental effects}\\\\\n", 
		                    " & &  & \\\\\n",
		                    "\\multicolumn{2}{l}{\\textbf{Germination rates}} &  &\\\\\n",
		                        "\\multicolumn{2}{l}{\\textbf{Time to germination}} & & \\\\\n",
		                        " \\hline\n",
		                      	"\\multicolumn{4}{l}{b) With and without elevation of origin}\\\\\n", 
		                        " &  & &\\\\\n",
		                        "\\multicolumn{2}{l}{\\textbf{Germination rates}} & &\\\\\n",
		                        "\\multicolumn{2}{l}{\\textbf{Time to germination}} & &\\\\\n",
		                        " \\hline\n")


	#--- add caption, type of doc
 	table2tex <- xtable(df, type="latex",  align= "llccc", digits=c(0, 0,0,3, 0), caption = "Results of the log likelihood ratio test (LRT) performed on the generalized mixed models for germination-related traits for both subspecies of \\textit{Antirrhinum majus}. See models estimates in Table 1 and 3.",
 	   			label = "tab:table2")

	#--- save table 2 as tex. in folder '/manuscript/tables'
 	print(table2tex,
 			add.to.row = addtorow,
 	    	include.rownames = FALSE, 
 	    	include.colnames = FALSE,
 	    	sanitize.text.function = function(x) x,
 	    	file = "manuscript/tables/table2.tex",
 	    	caption.placement = "top",
 	    	scalebox=1,
 	    	hline.after = NULL,
 	    	label = "tab:table2",
 	    	size="\\fontsize{14pt}{10pt}\\selectfont")
}


table_3 <- function(Table_3){
	
	tab_fix <- Table_3

	##-- rename prameters
    tab_fix$params[tab_fix$params =="intercept"] <- "Intercept"
	tab_fix$params[tab_fix$params =="Gardens"] <- "Site elevation (low)"
	tab_fix$params[tab_fix$params =="Altitude Origin"] <- "Elevation of origin (low)"
	tab_fix$params[tab_fix$params =="Treat"] <- "Shade treatment (shade)"

	tab_fix$params[tab_fix$params =="Origin x Gardens"] <- "Elevation of origin (low) x Site elevation (low)"
	tab_fix$params[tab_fix$params =="Gardens x Shade"] <- "Site elevation (low) x Shade (shade)"
	tab_fix$params[tab_fix$params =="Origin X Shade"] <- "Elevation of origin (low) x Shade (shade)"
	tab_fix$params[tab_fix$params =="Origin x Garden X Shade"] <- "Elevation of origin (low) x Site elevation (low) x Shade (shade)"


 	##-- rename column
	tab_fix <- rename(tab_fix, c(params = "Fixed effects"))
    tab_fix <- rename(tab_fix, c(Estimate = "Estimates"))


    ##-- add bold when p-value is significant 
	#tab_fix$PVAL <- ifelse(tab_fix$PVAL  <= 0.05, paste0("\\textbf{", round(tab_fix$PVAL,3) , "}"), round(tab_fix$PVAL,3))
 	#tab_fix <- rename(tab_fix, c(PVAL = "p-value"))

 	##-- add estimates in  bold when CI non crossing 0
	tab_fix$Estimates <- ifelse(tab_fix$CIupper < 0 & tab_fix$CIlower < 0 | tab_fix$CIupper > 0 & tab_fix$CIlower > 0, paste0("\\textbf{", round(tab_fix$Estimates,2) , "}"), round(tab_fix$Estimates,2))
 	tab_fix$CIupper2 <- ifelse(tab_fix$CIupper < 0 & tab_fix$CIlower < 0 | tab_fix$CIupper > 0 & tab_fix$CIlower > 0, paste0("\\textbf{", round(tab_fix$CIupper,2) , "}"), round(tab_fix$CIupper,2))
 	tab_fix$CIlower2 <- ifelse(tab_fix$CIupper < 0 & tab_fix$CIlower < 0 | tab_fix$CIupper > 0 & tab_fix$CIlower > 0, paste0("\\textbf{", round(tab_fix$CIlower,2) , "}"), round(tab_fix$CIlower,2))
 	
 	##-- rename column
 	tab_fix <- rename(tab_fix, c(CIupper2 = "CI 95\\% upper"))
    tab_fix <- rename(tab_fix, c(CIlower2 = "CI 95\\% lower"))


 	##--- Germination rates
 	###-- Striatum
 	tab_germ_stria <- subset(tab_fix, tab_fix$model == "m0")
 	R2MGerm_Striatum <- round(tab_germ_stria$RMarginal[1], 2)
 	R2CGerm_Striatum <- round(tab_germ_stria$RConditional[1], 2)

  	tab_germ_stria <- tab_germ_stria[c("Fixed effects", "Estimates", "CI 95\\% lower", "CI 95\\% upper")]

 	###-- pseudo
 	tab_germ_pseudo <- subset(tab_fix, tab_fix$model == "m1")
 	R2MGerm_pseudo <- round(tab_germ_pseudo$RMarginal[1], 2)
 	R2CGerm_pseudo<- round(tab_germ_pseudo$RConditional[1], 2)

  	tab_germ_pseudo <- tab_germ_pseudo[c("Fixed effects", "Estimates", "CI 95\\% lower", "CI 95\\% upper")]


  	###-- Merge subspecies and order
	tab_germ <- cbind(tab_germ_stria, tab_germ_pseudo)
	tab_germ2 <- tab_germ[-5]


 	##--- Rile to germination
 	###-- Striatum
 	tab_TTG_stria <- subset(tab_fix, tab_fix$model == "m2")
 	R2MTTG_Striatum <- round(tab_TTG_stria$RMarginal[1], 2)
 	R2CTTH_Striatum <- round(tab_TTG_stria$RConditional[1], 2)

  	tab_TTG_stria <- tab_TTG_stria[c("Fixed effects", "Estimates", "CI 95\\% lower", "CI 95\\% upper")]

 	###-- pseudo
 	tab_TTG_pseudo <- subset(tab_fix, tab_fix$model == "m3")
 	R2MTTG_pseudo <- round(tab_TTG_pseudo$RMarginal[1], 2)
 	R2CTTG_pseudo<- round(tab_TTG_pseudo$RConditional[1], 2)

  	tab_TTG_pseudo <- tab_TTG_pseudo[c("Fixed effects", "Estimates", "CI 95\\% lower", "CI 95\\% upper")]


  	###-- Merge subspecies and order
	tab_TTG <- cbind(tab_TTG_stria, tab_TTG_pseudo)
	tab_TTG2 <- tab_TTG[-5]

	df1 <- rbind(tab_germ2, tab_TTG2)


 	addtorow <- list()
		addtorow$pos <- list()
		addtorow$pos[[1]] <- 0
		addtorow$pos[[2]] <- 0  # line 1 of command put in line 0 on table
		addtorow$pos[[3]] <- 0
		addtorow$pos[[4]] <- 0
		addtorow$pos[[5]] <- 0
		addtorow$pos[[6]] <- 0
		addtorow$pos[[7]] <- 4
		addtorow$pos[[8]] <- 7
		addtorow$pos[[9]] <- 8
		addtorow$pos[[10]] <- 8
		addtorow$pos[[11]] <- 8
		addtorow$pos[[12]] <- 8
		addtorow$pos[[13]] <- 8
		addtorow$pos[[14]] <- 12
		addtorow$pos[[15]] <- 15
		addtorow$pos[[16]] <- 16
		addtorow$pos[[17]] <- 16

		
	addtorow$command <- c(	" \\hline\n", 
								" & \\multicolumn{3}{c}{\\textit{A. majus striatum}} & \\multicolumn{3}{c}{\\textit{A. majus pseudomajus}} \\\\\n", 
		          				" \\hline\n", 
		                        " a) Germination rate (binomial) & \\multicolumn{3}{c}{Marginal $R^2$ = 0.12, Conditional $R^2$ = 0.17} & \\multicolumn{3}{c}{Marginal $R^2$ = 0.13, Conditional $R^2$ = 0.22} \\\\\n", 
		                        " & & & & & & \\\\\n",
		                      	"\\textbf{Fixed effects}  & Estimates & CI 95\\% lower & CI 95\\% upper & Estimates & CI 95\\% lower & CI 95\\% upper \\\\\n",
		                         " & & & & & & \\\\\n",
		                         " & & & & & & \\\\\n",
		                         " & & & & & & \\\\\n",
		                         " \\hline\n",
		                         " b) Time to germination (gaussian) & \\multicolumn{3}{c}{Marginal $R^2$ = 0.21, Conditional $R^2$ = 0.30} & \\multicolumn{3}{c}{Marginal $R^2$ = 0.22, Conditional $R^2$ = 0.33} \\\\\n", 
		                         " & & & & & &  \\\\\n",
		                      	"\\textbf{Fixed effects}  & Estimates & CI 95\\% lower & CI 95\\% upper & Estimates & CI 95\\% lower & CI 95\\% upper \\\\\n",
		                         " & & & & & & \\\\\n",
		                         " & & & & & & \\\\\n",
		                         " & & & & & & \\\\\n",
		                        " \\hline\n")


	#--- add caption, type of doc
 	table3tex <- xtable(df1, type="latex",  align= "llcccccc", digits=c(0, 0,2,2,2,2,2, 2), caption = "Results from the generalized mixed models (GLMM) testing for local adaptation on germination-related traits in both subspecies of \\textit{Antirrhinum majus}. Random factors in all models are the population and the family effects. Marginal $R^2$ is the part of variance explained by fixed effects. Conditional $R^2$ is the part of variance explained by both fixed and random effects.",
 	   label = "tab:table3")

	#--- save table 2 as tex. in folder '/manuscript/tables'
 	print(table3tex,
 			add.to.row = addtorow,
 	    	include.rownames = FALSE, 
 	    	include.colnames = FALSE,
 	    	sanitize.text.function = function(x) x,
 	    	file = "manuscript/tables/table3.tex",
 	    	caption.placement = "top",
 	    	scalebox=1,
 	    	hline.after = NULL,
 	    	label = "tab:table3",
 	    	size="\\fontsize{14pt}{10pt}\\selectfont")
}


## -------- Tables in Appendix ---------

table_S1 <- function(filename= "data/Table_JC_Germ.xlsx"){
	
	#install.packages("openxlsx", dependencies = TRUE)
	#install.packages("xtable")
	
	table_S1 <- openxlsx::read.xlsx(filename, sheet =1, colNames= TRUE, rowNames= FALSE)
	table_S1.2 <- table_S1[-c(11, 12) ]

	#--- add caption, type of doc
	#align and digits must hae (ncol(x))+1
 	tableS1tex <- xtable::xtable(table_S1.2, type="latex",  align= "llccccccccc", digits=c(0, 0, 2,2,0,0,0,0,0,0,0), 
 		 				caption = "Description of \\textit{Anthirinum majus} populations grown in the two
 		 				 common garden experiments. Nfam= number of families, N= number of plants.",
 	   					label = "tab:tableS1")

	#--- save table S1 as tex. in folder '/manuscript/tables'
 	print(tableS1tex,
 	    	include.rownames = FALSE, 
 	    	include.colnames = TRUE,
 	    	sanitize.text.function = function(x) x,
 	    	file = "manuscript/tables/tableS1.tex",
 	    	caption.placement = "top",
 	    	scalebox=0.5,
 	    	label = "tab:tableS1",
 	    	size="\\fontsize{12pt}{10pt}\\selectfont"
 	    	)
}
