# Supplementary material for: Non‐reproducible signals of adaptation to elevation between open and understorey microhabitats in snapdragon plants
Source: J Evol Biol. 2021 Dec 20;35(2):322–32. doi: 10.1111/jeb.13973 (PMC9299861; doi:10.1111/jeb.13973)
Supplement: Supplementary file 2 — Supplementary Material [file JEB-35-322-s002.zip › R/model.R]

## ----- Generalized Linear Mixed-Effects Models (GLMM) with glmer fit via maximum likelihood

# ---- Test Phenotypic Plasticity, variance genetique et G X E
#install.packages("TMB")
# install.packages("glmmTMB", type="source")
# install.packages("DHARMa")
# library(TMB)
# library(glmmTMB)
# library(DHARMa)

build_models_table1 <- function(CleanData){

	# --- subset data
	CleanData_striat<- subset(CleanData, CleanData$COLOR == "yellow")
	CleanData_pseudo<- subset(CleanData, CleanData$COLOR == "pink")

	CleanData$TTG <- as.numeric(CleanData$TTG)
	CleanData_TTG<-CleanData[!is.na(CleanData$TTG),]
	CleanDataTTG_striat<- subset(CleanData_TTG, CleanData_TTG$COLOR == "yellow")
	CleanDataTTG_pseudo<- subset(CleanData_TTG, CleanData_TTG$COLOR == "pink")


	# --- Models
		# --- fixed effects
			# ALT.TRANS: tested whether the phenotypes were different in the two gardens
			# TREAT: tested whether phenotypes differed between light and shade 
			# TREAT:ALT.TRANS: tested whether the pehnotypes differed between ligh treatment in the two gardens
			# 
		# --- random effects
			# POP; variance between populations
			# (1 | POP/FAMILY): variance within population (Family nested in POP)
			# (1 |FAMILY:ALT.TRANS:TREAT): variance caused by plasticity
			# (1 |POP:ALT.TRANS:TREAT): variance caused by plasticity


	m1_straitum <-glmmTMB(GERM ~  ALT.TRANS * TREAT  + (1 | POP/FAMILY) + (1 |FAMILY:ALT.TRANS:TREAT)+ (1 |POP:ALT.TRANS:TREAT) , data= CleanData_striat,  family= "binomial") # family within pop 
	#a <- summary(m1_straitum)
	m1_pseudo <-glmmTMB(GERM ~  ALT.TRANS * TREAT  + (1 | POP/FAMILY) + (1 |FAMILY:ALT.TRANS:TREAT)+ (1 |POP:ALT.TRANS:TREAT), data= CleanData_pseudo,  family= "binomial") # family within pop 
	#b <- summary(m1_pseudo)

	m2_straitum <-glmmTMB(TTG ~   ALT.TRANS * TREAT  +  (1 | POP/FAMILY) + (1 |FAMILY:ALT.TRANS:TREAT) + (1 |POP:ALT.TRANS:TREAT), data= CleanDataTTG_striat,  family= "gaussian") # family within pop
	#c <- summary(m2_straitum)
	m2_pseudo <-glmmTMB(TTG ~  ALT.TRANS * TREAT   +  (1 | POP/FAMILY) + (1 |FAMILY:ALT.TRANS:TREAT) + (1 |POP:ALT.TRANS:TREAT), data= CleanDataTTG_pseudo,  family= "nbinom2") # family within pop
	#d <- summary(m2_pseudo)

	m2_straitum <-glmmTMB(TTG ~   ALT.TRANS * TREAT + (1 | POP/FAMILY) + (1 |FAMILY:ALT.TRANS:TREAT) + (1 |POP:ALT.TRANS:TREAT), data= CleanDataTTG_striat,  family= "gaussian") # family within pop
	#c <- summary(m2_straitum)
	m2_pseudo <-glmmTMB(TTG ~  ALT.TRANS * TREAT + (1 | POP/FAMILY) + (1 |FAMILY:ALT.TRANS:TREAT) + (1 |POP:ALT.TRANS:TREAT), data= CleanDataTTG_pseudo,  family= "gaussian") # family within pop
	

	## ------ Testing model assumption

	# --- to run to Test Model Assumptions

	## --- M1 Striatum
		## -- Overdispersion
		##  If overdispersion is present, confidence intervals tend to be too narrow, and p-values to small.
		##  The opposite is true for underdispersion
		# testDispersion(m1_straitum)
		# ## -- Model assumptions (uniformity, dispersion, outliers)
		# M1S_simulationOutput <- simulateResiduals(m1_straitum, n=500)
		# testResiduals(M1S_simulationOutput)
		# plot(M1S_simulationOutput)

	### --- M1 Pseudo
		## -- Overdispersion
		# testDispersion(m1_pseudo)
		# ## -- Model assumptions
		# M1P_simulationOutput <- simulateResiduals(m1_pseudo, n=500)
		# testResiduals(M1P_simulationOutput)
		# plot(M1P_simulationOutput)


	## --- M2 Striatum
		## -- Overdispersion
		# testDispersion(m2_straitum)
		# ## -- Model assumptions
		# M2S_simulationOutput <- simulateResiduals(m2_straitum, n=500)
		# testResiduals(M2S_simulationOutput)
		# plot(M2S_simulationOutput)

	## --- M2 Pseudo
		## -- Overdispersion
		# testDispersion(m2_pseudo)
		# ## -- Model assumptions
		# M2P_simulationOutput <- simulateResiduals(m2_pseudo, n=500)
		# testResiduals(M2P_simulationOutput)
		# plot(M2P_simulationOutput)

		# M2 pseudo violated uniformity of residuals (and outliers)
		# but none of the other family allowed to meet the assumptions of the model

		

	## ----- Extraction model value --------
 	 ## -----  create data table for fixed and random effect -----------

  	models<- list(m1_straitum, m1_pseudo, m2_straitum, m2_pseudo)
  	names_models <- list("Germination rate", "Germination rate", "Time to germination", "Time to germination")
  	subspecies <- list("A. striatum", "A. pseudo", "A. striatum", "A. pseudo")

	Table_1 <- NULL

	n_obs_tot <- c(length(!is.na(CleanData_striat$GERM)), length(!is.na(CleanData_pseudo$GERM)), length(!is.na(CleanDataTTG_striat$TTG)),length(!is.na(CleanDataTTG_pseudo$TTG)))
	n_obs_pop <- c(length(!is.na(unique(CleanData_striat$POP))), length(!is.na(unique(CleanData_pseudo$POP))), length(!is.na(unique(CleanDataTTG_striat$POP))),length(!is.na(unique(CleanDataTTG_pseudo$POP))))
    n_obs_family <- c(length(!is.na(unique(CleanData_striat$FAMILY))), length(!is.na(unique(CleanData_pseudo$FAMILY))), length(!is.na(unique(CleanDataTTG_striat$FAMILY))),length(!is.na(unique(CleanDataTTG_pseudo$FAMILY))))
    n_obs_treat <- c(length(!is.na(unique(CleanData_striat$TREAT))), length(!is.na(unique(CleanData_pseudo$TREAT))), length(!is.na(unique(CleanDataTTG_striat$TREAT))),length(!is.na(unique(CleanDataTTG_pseudo$TREAT))))
	n_obs_alt <- c(length(!is.na(unique(CleanData_striat$ALT.TRANS))), length(!is.na(unique(CleanData_pseudo$ALT.TRANS))), length(!is.na(unique(CleanDataTTG_striat$ALT.TRANS))),length(!is.na(unique(CleanDataTTG_pseudo$ALT.TRANS))))
	n_obs_family_alt_treat <- c(unlist(n_obs_family)*2*2)
	n_obs_pop_alt_treat <- c(unlist(n_obs_pop)*2*2)
	n_obs_alt_treat  <- c(unlist(n_obs_treat)*unlist(n_obs_alt))

	for (i in seq_along(models)){

		dat0 <- NULL

 		tab <- as.data.frame(confint(models[[i]]))
 		#At present, "wald" returns confidence intervals for variance parameters on the standard deviation/correlation scale

 		l  <- length(tab$Estimate)

 		name0 <- list(1:l, c("trait", "subspecies", "params",  "Estimate", "CIlower","CIupper",  "RMarginal", "RConditional"))
		dat0 <- as.data.frame(matrix(nrow = length(name0[[1]]), ncol = length(name0[[2]]), dimnames = name0))
 		dat0["Estimate"] <- tab[3]
 		dat0["CIlower"] <- tab[1]
 		dat0["CIupper"] <- tab[2]

 		dat0["params"]  <- c("intercept", "gardens", "shade", "gardens x shade", "family in pop", "pop", "family x gardens x shade", "pop x gardens x shade")
		
		dat0["RMarginal"] <- suppressWarnings(r.squaredGLMM(models[[i]])[[1]])
 		dat0["RConditional"] <- suppressWarnings(r.squaredGLMM(models[[i]])[1,2])

		dat0["trait"] <- names_models[[i]]
        dat0["subspecies"] <- subspecies[[i]]
       	dat0["nobs"] <- c(n_obs_tot[[i]], n_obs_alt[[i]], n_obs_treat[[i]], 8, n_obs_family[[i]], n_obs_pop[[i]], n_obs_family_alt_treat[[i]],n_obs_pop_alt_treat[[i]] )

		
		Table_1<-rbind(Table_1,dat0)
	}

	Table_1
}

build_models_table1b <- function(CleanData){

	# --- subset data
	CleanData_striat<- subset(CleanData, CleanData$COLOR == "yellow")
	CleanData_pseudo<- subset(CleanData, CleanData$COLOR == "pink")

	CleanData$TTG <- as.numeric(CleanData$TTG)
	CleanData_TTG<-CleanData[!is.na(CleanData$TTG),]
	CleanDataTTG_striat<- subset(CleanData_TTG, CleanData_TTG$COLOR == "yellow")
	CleanDataTTG_pseudo<- subset(CleanData_TTG, CleanData_TTG$COLOR == "pink")


	# --- Models
		# --- fixed effects
			# ALT.TRANS: tested whether the phenotypes were different in the two gardens
			# TREAT: tested whether phenotypes differed between light and shade 
			# TREAT:ALT.TRANS: tested whether the pehnotypes differed between ligh treatment in the two gardens
			# 
		# --- random effects
			# POP; variance between populations
			# (1 | POP/FAMILY): variance within population (Family nested in POP)
			# (1 |FAMILY:ALT.TRANS:TREAT): variance caused by plasticity
			# (1 |POP:ALT.TRANS:TREAT): variance caused by plasticity


	m1_straitum <-glmmTMB(GERM ~  (1  | ALT.TRANS:TREAT)  + (1 | POP/FAMILY) + (1 |FAMILY:ALT.TRANS:TREAT)+ (1 |POP:ALT.TRANS:TREAT) , data= CleanData_striat,  family= "binomial") # family within pop 
	#a <- summary(m1_straitum)
	m1_pseudo <-glmmTMB(GERM ~  (1  | ALT.TRANS:TREAT)   + (1 | POP/FAMILY) + (1 |FAMILY:ALT.TRANS:TREAT)+ (1 |POP:ALT.TRANS:TREAT), data= CleanData_pseudo,  family= "binomial") # family within pop 
	#b <- summary(m1_pseudo)

	m2_straitum <-glmmTMB(TTG ~   (1  | ALT.TRANS:TREAT)   +  (1 | POP/FAMILY) + (1 |FAMILY:ALT.TRANS:TREAT) + (1 |POP:ALT.TRANS:TREAT), data= CleanDataTTG_striat,  family= "gaussian") # family within pop
	#c <- summary(m2_straitum)
	m2_pseudo <-glmmTMB(TTG ~  (1  | ALT.TRANS:TREAT)   +  (1 | POP/FAMILY) + (1 |FAMILY:ALT.TRANS:TREAT) + (1 |POP:ALT.TRANS:TREAT), data= CleanDataTTG_pseudo,  family= "nbinom2") # family within pop
	#d <- summary(m2_pseudo)

	m2_straitum <-glmmTMB(TTG ~   (1  | ALT.TRANS:TREAT)  + (1 | POP/FAMILY) + (1 |FAMILY:ALT.TRANS:TREAT) + (1 |POP:ALT.TRANS:TREAT), data= CleanDataTTG_striat,  family= "gaussian") # family within pop
	#c <- summary(m2_straitum)
	m2_pseudo <-glmmTMB(TTG ~  (1  | ALT.TRANS:TREAT)  + (1 | POP/FAMILY) + (1 |FAMILY:ALT.TRANS:TREAT) + (1 |POP:ALT.TRANS:TREAT), data= CleanDataTTG_pseudo,  family= "gaussian") # family within pop
	

	## ------ Testing model assumption

	# --- to run to Test Model Assumptions

	## --- M1 Striatum
		## -- Overdispersion
		##  If overdispersion is present, confidence intervals tend to be too narrow, and p-values to small.
		##  The opposite is true for underdispersion
		# testDispersion(m1_straitum)
		# ## -- Model assumptions (uniformity, dispersion, outliers)
		# M1S_simulationOutput <- simulateResiduals(m1_straitum, n=500)
		# testResiduals(M1S_simulationOutput)
		# plot(M1S_simulationOutput)

	### --- M1 Pseudo
		## -- Overdispersion
		# testDispersion(m1_pseudo)
		# ## -- Model assumptions
		# M1P_simulationOutput <- simulateResiduals(m1_pseudo, n=500)
		# testResiduals(M1P_simulationOutput)
		# plot(M1P_simulationOutput)


	## --- M2 Striatum
		## -- Overdispersion
		# testDispersion(m2_straitum)
		# ## -- Model assumptions
		# M2S_simulationOutput <- simulateResiduals(m2_straitum, n=500)
		# testResiduals(M2S_simulationOutput)
		# plot(M2S_simulationOutput)

	## --- M2 Pseudo
		## -- Overdispersion
		# testDispersion(m2_pseudo)
		# ## -- Model assumptions
		# M2P_simulationOutput <- simulateResiduals(m2_pseudo, n=500)
		# testResiduals(M2P_simulationOutput)
		# plot(M2P_simulationOutput)

		# M2 pseudo violated uniformity of residuals (and outliers)
		# but none of the other family allowed to meet the assumptions of the model

		

	## ----- Extraction model value --------
 	 ## -----  create data table for fixed and random effect -----------

  	models<- list(m1_straitum, m1_pseudo, m2_straitum, m2_pseudo)
  	names_models <- list("Germination rate", "Germination rate", "Time to germination", "Time to germination")
  	subspecies <- list("A. striatum", "A. pseudo", "A. striatum", "A. pseudo")

	Table_1 <- NULL

	n_obs_tot <- c(length(!is.na(CleanData_striat$GERM)), length(!is.na(CleanData_pseudo$GERM)), length(!is.na(CleanDataTTG_striat$TTG)),length(!is.na(CleanDataTTG_pseudo$TTG)))
	n_obs_pop <- c(length(!is.na(unique(CleanData_striat$POP))), length(!is.na(unique(CleanData_pseudo$POP))), length(!is.na(unique(CleanDataTTG_striat$POP))),length(!is.na(unique(CleanDataTTG_pseudo$POP))))
    n_obs_family <- c(length(!is.na(unique(CleanData_striat$FAMILY))), length(!is.na(unique(CleanData_pseudo$FAMILY))), length(!is.na(unique(CleanDataTTG_striat$FAMILY))),length(!is.na(unique(CleanDataTTG_pseudo$FAMILY))))
    n_obs_treat <- c(length(!is.na(unique(CleanData_striat$TREAT))), length(!is.na(unique(CleanData_pseudo$TREAT))), length(!is.na(unique(CleanDataTTG_striat$TREAT))),length(!is.na(unique(CleanDataTTG_pseudo$TREAT))))
	n_obs_alt <- c(length(!is.na(unique(CleanData_striat$ALT.TRANS))), length(!is.na(unique(CleanData_pseudo$ALT.TRANS))), length(!is.na(unique(CleanDataTTG_striat$ALT.TRANS))),length(!is.na(unique(CleanDataTTG_pseudo$ALT.TRANS))))
	n_obs_family_alt_treat <- c(unlist(n_obs_family)*2*2)
	n_obs_pop_alt_treat <- c(unlist(n_obs_pop)*2*2)
	n_obs_alt_treat  <- c(unlist(n_obs_treat)*unlist(n_obs_alt))

	for (i in seq_along(models)){

		dat0 <- NULL

 		tab <- as.data.frame(confint(models[[i]]))
 		#At present, "wald" returns confidence intervals for variance parameters on the standard deviation/correlation scale

 		l  <- length(tab$Estimate)

 		name0 <- list(1:l, c("trait", "subspecies", "params",  "Estimate", "CIlower","CIupper",  "RMarginal", "RConditional"))
		dat0 <- as.data.frame(matrix(nrow = length(name0[[1]]), ncol = length(name0[[2]]), dimnames = name0))
 		dat0["Estimate"] <- tab[3]
 		dat0["CIlower"] <- tab[1]
 		dat0["CIupper"] <- tab[2]

 		dat0["params"]  <- c("intercept", "environment", "family in pop", "pop", "family x gardens x shade", "pop x gardens x shade")
		
		dat0["RMarginal"] <- suppressWarnings(r.squaredGLMM(models[[i]])[[1]])
 		dat0["RConditional"] <- suppressWarnings(r.squaredGLMM(models[[i]])[1,2])

		dat0["trait"] <- names_models[[i]]
        dat0["subspecies"] <- subspecies[[i]]
       	dat0["nobs"] <- c(n_obs_tot[[i]], n_obs_alt_treat[[i]],  n_obs_family[[i]], n_obs_pop[[i]], n_obs_family_alt_treat[[i]],n_obs_pop_alt_treat[[i]] )

		
		Table_1<-rbind(Table_1,dat0)
	}

	Table_1
}


build_models_table2 <- function(CleanData){

	### ------ Comparison models with/without Environemental effects-----
	# --- subset data
	CleanData_striat<- subset(CleanData, CleanData$COLOR == "yellow")
	CleanData_pseudo<- subset(CleanData, CleanData$COLOR == "pink")

	CleanData$TTG <- as.numeric(CleanData$TTG)
	CleanData_TTG<-CleanData[!is.na(CleanData$TTG),]
	CleanDataTTG_striat<- subset(CleanData_TTG, CleanData_TTG$COLOR == "yellow")
	CleanDataTTG_pseudo<- subset(CleanData_TTG, CleanData_TTG$COLOR == "pink")


	# --- Models
		# --- fixed effects
			# ALT.TRANS: tested whether the phenotypes were different in the two gardens
			# TREAT: tested whether phenotypes differed between light and shade 
			# TREAT:ALT.TRANS: tested whether the pehnotypes differed between ligh treatment in the two gardens
			# 
		# --- random effects
			# POP; variance between populations
			# (1 | POP/FAMILY): variance within population (Family nested in POP)
			# (1 |FAMILY:ALT.TRANS:TREAT): variance caused by plasticity

	m1_straitum <-glmmTMB(GERM ~  ALT.TRANS * TREAT  + (1 | POP/FAMILY) + (1 |FAMILY:ALT.TRANS:TREAT)+ (1 |POP:ALT.TRANS:TREAT) , data= CleanData_striat,  family= "binomial") # family within pop 
	m1_pseudo <-glmmTMB(GERM ~  ALT.TRANS * TREAT  + (1 | POP/FAMILY) + (1 |FAMILY:ALT.TRANS:TREAT)+ (1 |POP:ALT.TRANS:TREAT), data= CleanData_pseudo,  family= "binomial") # family within pop 
	m2_straitum <-glmmTMB(TTG ~   ALT.TRANS * TREAT  +  (1 | POP/FAMILY) + (1 |FAMILY:ALT.TRANS:TREAT) + (1 |POP:ALT.TRANS:TREAT), data= CleanDataTTG_striat,  family= "gaussian") # family within pop
	m2_pseudo <-glmmTMB(TTG ~  ALT.TRANS * TREAT   +  (1 | POP/FAMILY) + (1 |FAMILY:ALT.TRANS:TREAT) + (1 |POP:ALT.TRANS:TREAT), data= CleanDataTTG_pseudo,  family= "gaussian") # family within popbin

	## ------ Testing model assumption

		# --- Test Model Assumptions

		# ## --- M1 Striatum
		# 	## -- Overdispersion
		# 	##  If overdispersion is present, confidence intervals tend to be too narrow, and p-values to small.
		# 	##  The opposite is true for underdispersion
		# 	testDispersion(m1_straitum)
		# 	## -- Model assumptions (uniformity, dispersion, outliers)
		# 	M1S_simulationOutput <- simulateResiduals(m1_straitum, n=500)
		# 	testResiduals(M1S_simulationOutput)
		# 	plot(M1S_simulationOutput)

		# ### --- M1 Pseudo
		# 	## -- Overdispersion
		# 	testDispersion(m1_pseudo)
		# 	## -- Model assumptions
		# 	M1P_simulationOutput <- simulateResiduals(m1_pseudo, n=500)
		# 	testResiduals(M1P_simulationOutput)
		# 	plot(M1P_simulationOutput)


		# ## --- M2 Striatum
		# 	## -- Overdispersion
		# 	testDispersion(m2_straitum)
		# 	## -- Model assumptions
		# 	M2S_simulationOutput <- simulateResiduals(m2_straitum, n=500)
		# 	testResiduals(M2S_simulationOutput)
		# 	plot(M2S_simulationOutput)

		# ## --- M2 Pseudo
		# 	## -- Overdispersion
		# 	testDispersion(m2_pseudo)
		# 	## -- Model assumptions
		# 	M2P_simulationOutput <- simulateResiduals(m2_pseudo, n=500)
		# 	testResiduals(M2P_simulationOutput)
		# 	plot(M2P_simulationOutput)	
			

	##-- null models 
	null_Germ_strait <- glmmTMB(GERM ~  1 +  (1 | POP/FAMILY) + (1 |FAMILY:ALT.TRANS:TREAT) + (1 |POP:ALT.TRANS:TREAT), data= CleanData_striat,  family= "binomial") # family within pop 		
	null_Germ_pseudo <- glmmTMB(GERM ~  1 +  (1 | POP/FAMILY) + (1 |FAMILY:ALT.TRANS:TREAT) + (1 |POP:ALT.TRANS:TREAT), data= CleanData_pseudo,  family= "binomial") # family within pop 
	null_TTG_strait  <- glmmTMB(TTG ~  1 +  (1 | POP/FAMILY) + (1 |FAMILY:ALT.TRANS:TREAT) + (1 |POP:ALT.TRANS:TREAT), data= CleanDataTTG_striat,  family= "gaussian") # family within pop
	null_TTG_pseudo <- glmmTMB(TTG ~  1  +  (1 | POP/FAMILY) + (1 |FAMILY:ALT.TRANS:TREAT) + (1 |POP:ALT.TRANS:TREAT), data= CleanDataTTG_pseudo,  family= "gaussian") # family within pop
	

	name <- list(1:4, c("trait",  "subsp", "model", "LRT", "PVAL"))
  	dat <- as.data.frame(matrix(nrow = length(name[[1]]), ncol = length(name[[2]]),
    dimnames = name))

	dat["trait"] <- c("GERM", "GERM", "TTG", "TTG")
	dat["subsp"] <- c("striatum", "pseudo", "striatum", "pseudo")
   	dat["model"] <- c("m0", "m1", "m2", "m3")
   	dat["LRT"] <- c(round(anova(null_Germ_strait, m1_straitum)$Chisq[2], 0), round(anova(null_Germ_pseudo, m1_pseudo)$Chisq[2], 0), round(anova(null_TTG_strait, m2_straitum)$Chisq[2], 0), round(anova(null_TTG_pseudo, m2_pseudo)$Chisq[2], 0))
	dat["PVAL"] <- c(round(anova(null_Germ_strait, m1_straitum)$Pr[2], 4), round(anova(null_Germ_pseudo, m1_pseudo)$Pr[2], 4), round(anova(null_TTG_strait, m2_straitum)$Pr[2], 4), round(anova(null_TTG_pseudo, m2_pseudo)$Pr[2], 4))
	dat["variable"] <- c("ENVIRO", "ENVIRO", "ENVIRO", "ENVIRO")
	dat["Df"]<- c(round(anova(null_Germ_strait, m1_straitum)[[7]][2], 0), round(anova(null_Germ_pseudo, m1_pseudo)[[7]][2], 0), round(anova(null_TTG_strait, m2_straitum)[[7]][2], 0), round(anova(null_TTG_pseudo, m2_pseudo)[[7]][2], 0))

	### ------ Comparison models with/without Elevation of origin-----
	null0 <- glmmTMB(GERM ~   ALT.TRANS * TREAT  +  (1 | POP/FAMILY) , data= CleanData_striat,  family= "binomial")
	m0 <- glmmTMB(GERM ~  ALT.TRANS * ALT.ORIGIN * TREAT   + (1 | POP/FAMILY), data= CleanData_striat,  family= "binomial")  #nAGQ=1 Laplace approxiamation
	

	null1 <-glmmTMB(GERM ~  ALT.TRANS * TREAT  +  (1 | POP/FAMILY)  , data= CleanData_pseudo,  family= "binomial") # family within pop  (1 | FAMILY:ALT.TRANS) + (1 | FAMILY:TREAT)+
	m1 <-glmmTMB(GERM ~  ALT.TRANS * ALT.ORIGIN * TREAT   + (1 | POP/FAMILY), data= CleanData_pseudo,  family= "binomial")  # family within pop  (1 | FAMILY:ALT.TRANS) + (1 | FAMILY:TREAT)+
	

	null2 <-glmmTMB(TTG ~ ALT.TRANS * TREAT  +  (1 | POP/FAMILY)  , data= CleanDataTTG_striat,  family= "gaussian") # family within pop
	m2 <-glmmTMB(TTG ~ ALT.TRANS * ALT.ORIGIN * TREAT   + (1 | POP/FAMILY), data= CleanDataTTG_striat,  family= "gaussian") # family within pop

	
	null3 <-glmmTMB(TTG ~   ALT.TRANS * TREAT  +  (1 | POP/FAMILY) , data= CleanDataTTG_pseudo,  family= "gaussian") # family within pop
	m3 <-glmmTMB(TTG ~ ALT.TRANS * ALT.ORIGIN * TREAT   + (1 | POP/FAMILY), data= CleanDataTTG_pseudo,  family= "gaussian") # family within pop
	

	## ------ Testing model assumption

		# --- Test Model Assumptions

		## --- M1 Striatum
			# ## -- Overdispersion
			# ##  If overdispersion is present, confidence intervals tend to be too narrow, and p-values to small.
			# ##  The opposite is true for underdispersion
			# testDispersion(m0)
			# ## -- Model assumptions (uniformity, dispersion, outliers)
			# M0_simulationOutput <- simulateResiduals(m0, n=500)
			# testResiduals(M0_simulationOutput)
			# plot(M0_simulationOutput)

		### --- M1 Pseudo
			# ## -- Overdispersion
			# testDispersion(m1)
			# ## -- Model assumptions
			# M1_simulationOutput <- simulateResiduals(m1, n=500)
			# testResiduals(M1_simulationOutput)
			# plot(M1_simulationOutput)


		## --- M2 Striatum
			# ## -- Overdispersion
			# testDispersion(m2)
			# ## -- Model assumptions
			# M2_simulationOutput <- simulateResiduals(m2, n=500)
			# testResiduals(M2_simulationOutput)
			# plot(M2_simulationOutput)

		## --- M2 Pseudo
			# ## -- Overdispersion
			# testDispersion(m3)
			# ## -- Model assumptions
			# M3_simulationOutput <- simulateResiduals(m3, n=500)
			# testResiduals(M3_simulationOutput)
			# plot(M3_simulationOutput)

	  	dat2 <- as.data.frame(matrix(nrow = length(name[[1]]), ncol = length(name[[2]]),
	    dimnames = name))

		dat2["trait"] <- c("GERM", "GERM", "TTG", "TTG")
		dat2["variable"] <- c("ALT.ORIGIN", "ALT.ORIGIN", "ALT.ORIGIN", "ALT.ORIGIN")
		dat2["subsp"] <- c("striatum", "pseudo", "striatum", "pseudo")
	   	dat2["model"] <- c("m0", "m1", "m2", "m3")
	   	dat2["LRT"] <- c(round(anova(null0, m0)$Chisq[2], 2), round(anova(null1, m1)$Chisq[2], 2), round(anova(null2, m2)$Chisq[2], 2), round(anova(null3, m3)$Chisq[2], 2))
		dat2["PVAL"] <- c(round(anova(null0, m0)$Pr[2], 4), round(anova(null1, m1)$Pr[2], 4), round(anova(null2, m2)$Pr[2], 4), round(anova(null3, m3)$Pr[2], 4))
		dat2["Df"]<- c(round(anova(null0, m0)[[7]][2], 0), round(anova(null1, m1)[[7]][2], 0), round(anova(null2, m2)[[7]][2], 0), round(anova(null3, m3)[[7]][2], 0))
		Table_2 <- rbind(dat, dat2)	
	    
		Table_2
}


build_models_table_3 <- function(CleanData){


	## ----- Clean and split data
		# --- subset data
		CleanData_striat<- subset(CleanData, CleanData$COLOR == "yellow")
		CleanData_pseudo<- subset(CleanData, CleanData$COLOR == "pink")

		CleanData$TTG <- as.numeric(CleanData$TTG)
		CleanData_TTG<-CleanData[!is.na(CleanData$TTG),]
		CleanDataTTG_striat<- subset(CleanData_TTG, CleanData_TTG$COLOR == "yellow")
		CleanDataTTG_pseudo<- subset(CleanData_TTG, CleanData_TTG$COLOR == "pink")


	# --- Models
		# --- fixed effects
			# ALT.TRANS: tested whether the phenotypes were different in the two gardens
			# TREAT: tested whether phenotypes differed between light and shade 
			# TREAT:ALT.TRANS: tested whether the pehnotypes differed between ligh treatment in the two gardens
			# 
		# --- random effects
			# POP; variance between populations

	m1_straitum <-glmmTMB(GERM ~  ALT.TRANS * ALT.ORIGIN * TREAT   + (1 | POP/FAMILY), data= CleanData_striat,  family= "binomial") # family within pop 
	#a <- summary(m1_straitum)
	m1_pseudo <-glmmTMB(GERM ~  ALT.TRANS * ALT.ORIGIN * TREAT   + (1 | POP/FAMILY), data= CleanData_pseudo,  family= "binomial") # family within pop 
	#b <- summary(m1_pseudo)

	m2_straitum <-glmmTMB(TTG ~  ALT.TRANS * ALT.ORIGIN * TREAT   + (1 | POP/FAMILY), data= CleanDataTTG_striat,  family= "gaussian") # family within pop
	#c <- summary(m2_straitum)

	m2_pseudo <-glmmTMB(TTG ~  ALT.TRANS * ALT.ORIGIN * TREAT   + (1 | POP/FAMILY), data= CleanDataTTG_pseudo,  family= "gaussian") # family within pop
	#d <- summary(m2_pseudo)

	## ------ Testing model assumption

	# --- Test Model Assumptions

	## --- M1 Striatum
		# ## -- Overdispersion
		# ##  If overdispersion is present, confidence intervals tend to be too narrow, and p-values to small.
		# ##  The opposite is true for underdispersion
		# testDispersion(m1_straitum)
		# ## -- Model assumptions (uniformity, dispersion, outliers)
		# M1S_simulationOutput <- simulateResiduals(m1_straitum, n=500)
		# testResiduals(M1S_simulationOutput)
		# plot(M1S_simulationOutput)
		# plotResiduals(M1S_simulationOutput, CleanData_striat$GERM)

	### --- M1 Pseudo
		## -- Overdispersion
		# testDispersion(m1_pseudo)
		# ## -- Model assumptions
		# M1P_simulationOutput <- simulateResiduals(m1_pseudo, n=500)
		# testResiduals(M1P_simulationOutput)
		# plot(M1P_simulationOutput)
		# plotResiduals(M1P_simulationOutput, CleanData_pseudo$GERM)


	## --- M2 Striatum
		## -- Overdispersion
		# testDispersion(m2_straitum)
		# ## -- Model assumptions
		# M2S_simulationOutput <- simulateResiduals(m2_straitum, n=500)
		# testResiduals(M2S_simulationOutput)
		# plot(M2S_simulationOutput)
		# plotResiduals(M2S_simulationOutput, CleanDataTTG_striat$TTG)

	## --- M2 Pseudo
		## -- Overdispersion
		# testDispersion(m2_pseudo)
		# ## -- Model assumptions
		# M2P_simulationOutput <- simulateResiduals(m2_pseudo, n=500)
		# testResiduals(M2P_simulationOutput)
		# plot(M2P_simulationOutput)		
		# plotResiduals(M2P_simulationOutput, CleanDataTTG_pseudo$TTG)
		

	## ----- Extraction model value --------
 	 ## -----  create data table for fixed and random effect -----------

  	models<- list(m1_straitum, m1_pseudo, m2_straitum, m2_pseudo)
  	names_models <- list("m0", "m1", "m2", "m3")
  	
  	names_trait <- list("Germination rate", "Germination rate", "Time to germination", "Time to germination")
  	subspecies <- list("A. striatum", "A. pseudo", "A. striatum", "A. pseudo")

	taba <- NULL

	n_obs_tot <- c(length(!is.na(CleanData_striat$GERM)), length(!is.na(CleanData_pseudo$GERM)), length(!is.na(CleanDataTTG_striat$TTG)),length(!is.na(CleanDataTTG_pseudo$TTG)))

	for (i in seq_along(models)){

		
		tab1 <- NULL
 		tab1 <- as.data.frame(confint(models[[i]]))
 		tab <- tab1[1:8,]

 		#At present, "wald" returns confidence intervals for variance parameters on the standard deviation/correlation scale

 		l  <- length(tab$Estimate)

 		name0 <- list(1:l, c("trait", "model", "subspecies", "params",  "Estimate", "CIlower","CIupper",  "RMarginal", "RConditional"))
		dat0 <- as.data.frame(matrix(nrow = length(name0[[1]]), ncol = length(name0[[2]]), dimnames = name0))
 		dat0["Estimate"] <- tab[3]
 		dat0["CIlower"] <- tab[1]
 		dat0["CIupper"] <- tab[2]


 		#At present, "wald" returns confidence intervals for variance parameters on the standard deviation/correlation scale

 		dat0["params"]  <- c("intercept", "Gardens", "Altitude Origin", "Treat", "Origin x Gardens", "Gardens x Shade", "Origin X Shade", "Origin x Garden X Shade")
		dat0["RMarginal"] <- suppressWarnings(r.squaredGLMM(models[[i]])[[1]])
 		dat0["RConditional"] <- suppressWarnings(r.squaredGLMM(models[[i]])[1,2])

		dat0["model"] <- names_models[[i]]
		dat0["trait"] <- 	names_trait[[i]]
	
        dat0["subspecies"] <- subspecies[[i]]
       	dat0["nobs"] <- n_obs_tot[[i]]
		
		taba<-rbind(taba,dat0)
	}

		Table_3 <- taba
		Table_3

}

pairwise_comp_emmeans <- function(CleanData, trait="GERM"){

	## ----- Clean and split data
		# --- subset data


		CleanData$TTG <- as.numeric(CleanData$TTG)
		CleanData_TTG<-CleanData[!is.na(CleanData$TTG),]


	# --- Models
	if (trait == "GERM") { m1 <-glmmTMB(GERM ~  ALT.TRANS * ALT.ORIGIN * TREAT   + (1 | POP/FAMILY), data= CleanData,  family= "binomial") # family within pop 
	    } else if (trait == "TTG" ) { m1 <-glmmTMB(TTG ~  ALT.TRANS * ALT.ORIGIN * TREAT   + (1 | POP/FAMILY), data= CleanData_TTG,  family= "gaussian") # family within pop
	  } 

	# --- Comparisons via emmeans
	warp.emm <- emmeans::emmeans(m1, ~  ALT.ORIGIN |  ALT.TRANS   | TREAT )


 	tab <- as.data.frame(pairs(warp.emm, simple = "each", combine = TRUE, adjust= "bonferroni"))

 	tab["position_in_fig"] <-  NA
 	tab["position_in_fig"] <- c(1, 2, 5,6,3, 4, 7, 8, 9, 10, 11, 12)

 	tab["significativite"] <- NA
 	for (i in 1:length(tab$p.value)) {tab[i, "significativite"]<-   stars.pval(tab$p.value[i])}

 	tab
}
