# Supplementary material for: Non‐reproducible signals of adaptation to elevation between open and understorey microhabitats in snapdragon plants
Source: J Evol Biol. 2021 Dec 20;35(2):322–32. doi: 10.1111/jeb.13973 (PMC9299861; doi:10.1111/jeb.13973)
Supplement: Supplementary file 2 — Supplementary Material [file JEB-35-322-s002.zip › analysis.R]

library("bibtex")
library("callr")
library("knitr")
library("plyr")
library("dplyr")
library("stringr")
library("ggplot2")
library("ggmap")
library("reshape")
library("ellipsis")
library("forcats")
library("tidyr")
library("gridExtra")
library("lme4")
library("MuMIn")
library("forcats")
library("MCMCglmm")
library("openxlsx")
library("xtable")
library("TMB")
library("glmmTMB")
library("DHARMa")
library("rstatix")
source("R/build.R")
source("R/data.processing.R")
source("R/figures.R")
source("R/utils.R")
source("R/model.R")
source("R/tables.R")
dir.create("manuscript/tables", FALSE, TRUE)
dir.create("manuscript/figures", FALSE, TRUE)
library("remake")
make_script(file = "analysis.R")
Rawdata <- clean_dataset("data/dataset.csv")
CleanData <- subsetting_pop(Rawdata, "all")
DataMeanSub <- mean_table(CleanData, c("TREAT", "ALT.TRANS", "ALT.ORIGIN", "COLOR"))
MeanDataPop <- mean_table_subgroup(CleanData, "POP")
Table_1 <- build_models_table1(CleanData)
table_1(Table_1)
Table_2 <- build_models_table2(CleanData)
table_2(Table_2)
table_S1("data/Table_JC_Germ.xlsx")
Table_3 <- build_models_table_3(CleanData)
table_3(Table_3)
pdf("manuscript/figures/fig2.pdf", width = 5.6, height = 5.5)
figure_2_3(DataMeanSub, CleanData, "yellow")
dev.off()
pdf("manuscript/figures/fig3.pdf", width = 5.6, height = 5.5)
figure_2_3(DataMeanSub, CleanData, "pink")
dev.off()
pdf("manuscript/figures/figS1.pdf", width = 6L, height = 6L)
figure_S1("data/AM_Meteo_res10.csv")
dev.off()
pdf("manuscript/figures/figS3.pdf", width = 8L, height = 8L)
figure_S3("data/data-PAR_JC2015.csv")
dev.off()
pdf("manuscript/figures/figS4.pdf", width = 8L, height = 8L)
figure_S4("data/data-lum_JC2015.csv")
dev.off()
pdf("manuscript/figures/figS5.pdf", width = 5.6, height = 5.5)
figure_S5_S6(MeanDataPop, "yellow")
dev.off()
pdf("manuscript/figures/figS6.pdf", width = 5.6, height = 5.5)
figure_S5_S6(MeanDataPop, "pink")
dev.off()
knitr::knit("manuscript/M1.Rnw", "manuscript/M1.tex")
latex_build("manuscript/M1.tex", "manuscript/refs.bib", clean = TRUE)
knitr::knit("manuscript/M1_with_TC.Rnw", "manuscript/M1_with_TC.tex")
latex_build("manuscript/M1_with_TC.tex", "manuscript/refs.bib", clean = TRUE)
knitr::knit("manuscript/Supplementary.Rnw", "manuscript/Supplementary.tex")
latex_build("manuscript/Supplementary.tex", clean = TRUE)
